# Supplementary material for: Investigating the functional and structural effect of non-synonymous single nucleotide polymorphisms in the cytotoxic T-lymphocyte antigen-4 gene: An in-silico study
Source: PLoS One. 2025 Jan 24;20(1):e0316465. doi: 10.1371/journal.pone.0316465 (PMC11759363; doi:10.1371/journal.pone.0316465)
Supplement: S2 Table — (XLSX) [file pone.0316465.s002.xlsx]

## Sheet: Wild
S2 Table. Number of hydrogen bonds analysis of Wild type and R8Q, R8W, P32S and A86V mutant type protein over 100 ns simulation.
TimeStep	HBonds_ASL_Unnamed
0	135
100.002	137
200.004	148
300.006	149
400.008	146
500.01	151
600.012	146
700.014	147
800.016	148
900.018	149
1000.02	141
1100.02	133
1200.02	144
1300.03	142
1400.03	143
1500.03	147
1600.03	151
1700.03	147
1800.04	147
1900.04	138
2000.04	139
2100.04	143
2200.04	139
2300.05	141
2400.05	151
2500.05	147
2600.05	150
2700.05	154
2800.06	147
2900.06	150
3000.06	149
3100.06	145
3200.06	144
3300.07	142
3400.07	153
3500.07	148
3600.07	146
3700.07	148
3800.08	154
3900.08	150
4000.08	139
4100.08	144
4200.08	154
4300.09	149
4400.09	145
4500.09	145
4600.09	145
4700.09	150
4800.1	153
4900.1	154
5000.1	151
5100.1	147
5200.1	139
5300.11	154
5400.11	142
5500.11	150
5600.11	146
5700.11	143
5800.12	145
5900.12	147
6000.12	138
6100.12	145
6200.12	150
6300.13	145
6400.13	140
6500.13	150
6600.13	143
6700.13	145
6800.14	152
6900.14	142
7000.14	156
7100.14	148
7200.14	144
7300.15	152
7400.15	152
7500.15	153
7600.15	152
7700.15	151
7800.16	157
7900.16	149
8000.16	154
8100.16	148
8200.16	155
8300.17	146
8400.17	147
8500.17	154
8600.17	147
8700.17	155
8800.18	150
8900.18	140
9000.18	153
9100.18	147
9200.18	141
9300.19	151
9400.19	152
9500.19	138
9600.19	152
9700.19	156
9800.2	151
9900.2	157
10000.2	145
10100.2	153
10200.2	150
10300.2	145
10400.2	147
10500.2	156
10600.2	155
10700.2	153
10800.2	153
10900.2	148
11000.2	158
11100.2	143
11200.2	160
11300.2	156
11400.2	155
11500.2	152
11600.2	150
11700.2	163
11800.2	149
11900.2	159
12000.2	151
12100.2	162
12200.2	156
12300.2	146
12400.2	155
12500.2	153
12600.3	147
12700.3	150
12800.3	151
12900.3	150
13000.3	151
13100.3	156
13200.3	152
13300.3	156
13400.3	160
13500.3	161
13600.3	149
13700.3	154
13800.3	143
13900.3	146
14000.3	153
14100.3	150
14200.3	148
14300.3	150
14400.3	151
14500.3	152
14600.3	153
14700.3	162
14800.3	148
14900.3	143
15000.3	149
15100.3	153
15200.3	151
15300.3	159
15400.3	155
15500.3	151
15600.3	156
15700.3	153
15800.3	151
15900.3	147
16000.3	150
16100.3	158
16200.3	158
16300.3	158
16400.3	159
16500.3	156
16600.3	165
16700.3	157
16800.3	154
16900.3	162
17000.3	154
17100.3	152
17200.3	166
17300.3	144
17400.3	157
17500.3	152
17600.4	150
17700.4	153
17800.4	151
17900.4	156
18000.4	151
18100.4	151
18200.4	153
18300.4	154
18400.4	149
18500.4	163
18600.4	147
18700.4	148
18800.4	153
18900.4	151
19000.4	153
19100.4	151
19200.4	156
19300.4	153
19400.4	159
19500.4	155
19600.4	157
19700.4	149
19800.4	147
19900.4	154
20000.4	161
20100.4	159
20200.4	157
20300.4	161
20400.4	152
20500.4	157
20600.4	155
20700.4	161
20800.4	162
20900.4	156
21000.4	150
21100.4	147
21200.4	152
21300.4	153
21400.4	147
21500.4	155
21600.4	158
21700.4	151
21800.4	162
21900.4	155
22000.4	165
22100.4	163
22200.4	158
22300.4	146
22400.4	151
22500.5	160
22600.5	161
22700.5	163
22800.5	160
22900.5	161
23000.5	163
23100.5	162
23200.5	154
23300.5	158
23400.5	151
23500.5	160
23600.5	152
23700.5	161
23800.5	154
23900.5	150
24000.5	154
24100.5	142
24200.5	158
24300.5	162
24400.5	161
24500.5	157
24600.5	154
24700.5	151
24800.5	152
24900.5	153
25000.5	161
25100.5	157
25200.5	162
25300.5	161
25400.5	153
25500.5	164
25600.5	152
25700.5	148
25800.5	151
25900.5	137
26000.5	150
26100.5	157
26200.5	152
26300.5	151
26400.5	156
26500.5	158
26600.5	158
26700.5	163
26800.5	154
26900.5	155
27000.5	155
27100.5	158
27200.5	152
27300.5	159
27400.5	150
27500.5	155
27600.6	162
27700.6	150
27800.6	154
27900.6	146
28000.6	151
28100.6	154
28200.6	150
28300.6	155
28400.6	157
28500.6	146
28600.6	147
28700.6	147
28800.6	151
28900.6	157
29000.6	160
29100.6	158
29200.6	154
29300.6	147
29400.6	161
29500.6	151
29600.6	159
29700.6	151
29800.6	154
29900.6	169
30000.6	157
30100.6	169
30200.6	159
30300.6	158
30400.6	154
30500.6	148
30600.6	152
30700.6	148
30800.6	159
30900.6	160
31000.6	159
31100.6	158
31200.6	153
31300.6	155
31400.6	155
31500.6	152
31600.6	145
31700.6	160
31800.6	148
31900.6	148
32000.6	156
32100.6	158
32200.6	165
32300.6	160
32400.6	156
32500.7	158
32600.7	169
32700.7	157
32800.7	160
32900.7	158
33000.7	168
33100.7	154
33200.7	166
33300.7	155
33400.7	153
33500.7	155
33600.7	157
33700.7	154
33800.7	148
33900.7	159
34000.7	155
34100.7	150
34200.7	161
34300.7	155
34400.7	154
34500.7	155
34600.7	150
34700.7	161
34800.7	165
34900.7	162
35000.7	149
35100.7	157
35200.7	159
35300.7	165
35400.7	157
35500.7	165
35600.7	159
35700.7	156
35800.7	163
35900.7	162
36000.7	161
36100.7	161
36200.7	162
36300.7	153
36400.7	159
36500.7	162
36600.7	153
36700.7	158
36800.7	157
36900.7	161
37000.7	156
37100.7	162
37200.7	167
37300.7	159
37400.7	161
37500.8	157
37600.8	152
37700.8	156
37800.8	161
37900.8	155
38000.8	152
38100.8	156
38200.8	154
38300.8	152
38400.8	155
38500.8	160
38600.8	153
38700.8	154
38800.8	163
38900.8	145
39000.8	152
39100.8	152
39200.8	146
39300.8	141
39400.8	159
39500.8	157
39600.8	156
39700.8	158
39800.8	146
39900.8	156
40000.8	149
40100.8	163
40200.8	145
40300.8	152
40400.8	157
40500.8	161
40600.8	157
40700.8	169
40800.8	155
40900.8	158
41000.8	159
41100.8	156
41200.8	157
41300.8	153
41400.8	158
41500.8	161
41600.8	151
41700.8	159
41800.8	158
41900.8	157
42000.8	159
42100.8	149
42200.8	157
42300.8	160
42400.8	153
42500.8	160
42600.9	156
42700.9	153
42800.9	157
42900.9	153
43000.9	149
43100.9	156
43200.9	152
43300.9	153
43400.9	154
43500.9	153
43600.9	154
43700.9	165
43800.9	157
43900.9	152
44000.9	159
44100.9	156
44200.9	163
44300.9	158
44400.9	156
44500.9	149
44600.9	157
44700.9	162
44800.9	154
44900.9	156
45000.9	158
45100.9	149
45200.9	149
45300.9	146
45400.9	149
45500.9	151
45600.9	158
45700.9	153
45800.9	156
45900.9	152
46000.9	151
46100.9	148
46200.9	156
46300.9	146
46400.9	158
46500.9	155
46600.9	148
46700.9	143
46800.9	153
46900.9	149
47000.9	147
47100.9	145
47200.9	145
47300.9	148
47400.9	142
47500.9	146
47601	153
47701	147
47801	151
47901	153
48001	148
48101	138
48201	145
48301	137
48401	152
48501	145
48601	150
48701	147
48801	150
48901	143
49001	147
49101	154
49201	152
49301	152
49401	147
49501	155
49601	157
49701	141
49801	156
49901	144
50001	142
50101	146
50201	151
50301	141
50401	149
50501	145
50601	160
50701	146
50801	148
50901	151
51001	146
51101	156
51201	150
51301	154
51401	155
51501	151
51601	153
51701	164
51801	153
51901	164
52001	153
52101	148
52201	156
52301	159
52401	152
52501.1	165
52601.1	156
52701.1	161
52801.1	152
52901.1	160
53001.1	153
53101.1	148
53201.1	147
53301.1	160
53401.1	154
53501.1	154
53601.1	157
53701.1	151
53801.1	151
53901.1	152
54001.1	149
54101.1	151
54201.1	155
54301.1	157
54401.1	156
54501.1	157
54601.1	159
54701.1	151
54801.1	157
54901.1	145
55001.1	151
55101.1	161
55201.1	151
55301.1	150
55401.1	159
55501.1	150
55601.1	155
55701.1	154
55801.1	151
55901.1	156
56001.1	154
56101.1	148
56201.1	155
56301.1	152
56401.1	157
56501.1	155
56601.1	158
56701.1	162
56801.1	157
56901.1	158
57001.1	155
57101.1	165
57201.1	160
57301.1	156
57401.1	154
57501.2	159
57601.2	156
57701.2	151
57801.2	151
57901.2	155
58001.2	154
58101.2	151
58201.2	144
58301.2	153
58401.2	151
58501.2	153
58601.2	150
58701.2	152
58801.2	154
58901.2	154
59001.2	152
59101.2	153
59201.2	156
59301.2	159
59401.2	152
59501.2	159
59601.2	146
59701.2	154
59801.2	143
59901.2	147
60001.2	147
60101.2	150
60201.2	140
60301.2	146
60401.2	142
60501.2	145
60601.2	145
60701.2	159
60801.2	157
60901.2	148
61001.2	148
61101.2	154
61201.2	152
61301.2	161
61401.2	152
61501.2	153
61601.2	151
61701.2	145
61801.2	147
61901.2	152
62001.2	150
62101.2	143
62201.2	155
62301.2	148
62401.2	143
62501.2	147
62601.3	144
62701.3	156
62801.3	159
62901.3	153
63001.3	154
63101.3	147
63201.3	148
63301.3	144
63401.3	147
63501.3	148
63601.3	150
63701.3	147
63801.3	153
63901.3	149
64001.3	152
64101.3	143
64201.3	147
64301.3	147
64401.3	152
64501.3	145
64601.3	147
64701.3	153
64801.3	148
64901.3	151
65001.3	152
65101.3	143
65201.3	146
65301.3	145
65401.3	145
65501.3	144
65601.3	148
65701.3	153
65801.3	146
65901.3	153
66001.3	140
66101.3	151
66201.3	135
66301.3	149
66401.3	139
66501.3	152
66601.3	150
66701.3	151
66801.3	149
66901.3	144
67001.3	147
67101.3	151
67201.3	153
67301.3	152
67401.3	150
67501.4	151
67601.4	148
67701.4	145
67801.4	145
67901.4	148
68001.4	146
68101.4	140
68201.4	146
68301.4	146
68401.4	142
68501.4	141
68601.4	143
68701.4	145
68801.4	146
68901.4	149
69001.4	147
69101.4	148
69201.4	146
69301.4	145
69401.4	154
69501.4	144
69601.4	141
69701.4	141
69801.4	147
69901.4	140
70001.4	144
70101.4	144
70201.4	145
70301.4	153
70401.4	143
70501.4	147
70601.4	141
70701.4	145
70801.4	152
70901.4	149
71001.4	147
71101.4	146
71201.4	147
71301.4	144
71401.4	152
71501.4	148
71601.4	144
71701.4	144
71801.4	147
71901.4	153
72001.4	155
72101.4	142
72201.4	148
72301.4	147
72401.4	145
72501.4	144
72601.5	157
72701.5	146
72801.5	144
72901.5	150
73001.5	151
73101.5	152
73201.5	158
73301.5	150
73401.5	149
73501.5	141
73601.5	144
73701.5	147
73801.5	145
73901.5	158
74001.5	147
74101.5	156
74201.5	154
74301.5	158
74401.5	146
74501.5	150
74601.5	151
74701.5	145
74801.5	148
74901.5	141
75001.5	146
75101.5	147
75201.5	149
75301.5	143
75401.5	144
75501.5	149
75601.5	153
75701.5	151
75801.5	146
75901.5	157
76001.5	156
76101.5	147
76201.5	147
76301.5	152
76401.5	148
76501.5	153
76601.5	146
76701.5	141
76801.5	151
76901.5	160
77001.5	147
77101.5	149
77201.5	151
77301.5	140
77401.5	140
77501.6	153
77601.6	141
77701.6	145
77801.6	145
77901.6	158
78001.6	153
78101.6	148
78201.6	148
78301.6	157
78401.6	151
78501.6	147
78601.6	149
78701.6	149
78801.6	146
78901.6	150
79001.6	156
79101.6	147
79201.6	145
79301.6	159
79401.6	153
79501.6	150
79601.6	150
79701.6	156
79801.6	154
79901.6	149
80001.6	150
80101.6	148
80201.6	156
80301.6	146
80401.6	153
80501.6	150
80601.6	150
80701.6	143
80801.6	151
80901.6	149
81001.6	149
81101.6	143
81201.6	153
81301.6	158
81401.6	154
81501.6	139
81601.6	145
81701.6	149
81801.6	152
81901.6	158
82001.6	151
82101.6	140
82201.6	142
82301.6	145
82401.6	142
82501.6	149
82601.7	144
82701.7	152
82801.7	144
82901.7	141
83001.7	148
83101.7	149
83201.7	149
83301.7	151
83401.7	144
83501.7	155
83601.7	150
83701.7	148
83801.7	153
83901.7	146
84001.7	144
84101.7	156
84201.7	152
84301.7	146
84401.7	146
84501.7	143
84601.7	155
84701.7	149
84801.7	147
84901.7	144
85001.7	147
85101.7	144
85201.7	156
85301.7	151
85401.7	148
85501.7	150
85601.7	160
85701.7	143
85801.7	153
85901.7	152
86001.7	149
86101.7	157
86201.7	161
86301.7	158
86401.7	150
86501.7	153
86601.7	152
86701.7	156
86801.7	156
86901.7	153
87001.7	158
87101.7	154
87201.7	156
87301.7	149
87401.7	148
87501.8	153
87601.8	157
87701.8	146
87801.8	156
87901.8	153
88001.8	149
88101.8	155
88201.8	153
88301.8	152
88401.8	146
88501.8	151
88601.8	150
88701.8	148
88801.8	143
88901.8	141
89001.8	149
89101.8	147
89201.8	141
89301.8	144
89401.8	146
89501.8	147
89601.8	142
89701.8	142
89801.8	148
89901.8	149
90001.8	155
90101.8	147
90201.8	142
90301.8	149
90401.8	148
90501.8	149
90601.8	154
90701.8	148
90801.8	145
90901.8	151
91001.8	154
91101.8	151
91201.8	144
91301.8	149
91401.8	148
91501.8	154
91601.8	142
91701.8	150
91801.8	152
91901.8	142
92001.8	148
92101.8	151
92201.8	157
92301.8	153
92401.8	148
92501.9	156
92601.9	154
92701.9	153
92801.9	151
92901.9	157
93001.9	145
93101.9	155
93201.9	154
93301.9	146
93401.9	148
93501.9	147
93601.9	150
93701.9	142
93801.9	148
93901.9	144
94001.9	150
94101.9	158
94201.9	142
94301.9	145
94401.9	136
94501.9	142
94601.9	146
94701.9	146
94801.9	153
94901.9	148
95001.9	162
95101.9	153
95201.9	150
95301.9	152
95401.9	146
95501.9	147
95601.9	154
95701.9	149
95801.9	150
95901.9	150
96001.9	148
96101.9	153
96201.9	146
96301.9	140
96401.9	143
96501.9	150
96601.9	148
96701.9	153
96801.9	159
96901.9	140
97001.9	151
97101.9	151
97201.9	157
97301.9	156
97401.9	155
97501.9	147
97602	153
97702	152
97802	146
97902	145
98002	151
98102	156
98202	151
98302	147
98402	143
98502	149
98602	135
98702	151
98802	146
98902	150
99002	146
99102	150
99202	146
99302	154
99402	145
99502	143
99602	150
99702	148
99802	149
99902	145
100000	146

## Sheet: R8Q
S2 Table. Number of hydrogen bonds analysis of Wild type and R8Q, R8W, P32S and A86V mutant type protein over 100 ns simulation.
TimeStep	HBonds_ASL_Unnamed
0	139
100.002	139
200.004	137
300.006	145
400.008	141
500.01	144
600.012	139
700.014	148
800.016	136
900.018	141
1000.02	139
1100.02	131
1200.02	140
1300.03	138
1400.03	136
1500.03	143
1600.03	138
1700.03	141
1800.04	143
1900.04	136
2000.04	137
2100.04	145
2200.04	139
2300.05	136
2400.05	144
2500.05	148
2600.05	140
2700.05	141
2800.06	140
2900.06	136
3000.06	143
3100.06	142
3200.06	141
3300.07	145
3400.07	147
3500.07	141
3600.07	142
3700.07	145
3800.08	149
3900.08	140
4000.08	139
4100.08	137
4200.08	133
4300.09	140
4400.09	145
4500.09	141
4600.09	140
4700.09	143
4800.1	143
4900.1	138
5000.1	135
5100.1	139
5200.1	135
5300.11	137
5400.11	151
5500.11	149
5600.11	151
5700.11	141
5800.12	144
5900.12	149
6000.12	137
6100.12	142
6200.12	141
6300.13	141
6400.13	143
6500.13	142
6600.13	143
6700.13	135
6800.14	141
6900.14	132
7000.14	145
7100.14	132
7200.14	139
7300.15	137
7400.15	132
7500.15	140
7600.15	152
7700.15	135
7800.16	140
7900.16	148
8000.16	139
8100.16	144
8200.16	149
8300.17	142
8400.17	147
8500.17	140
8600.17	153
8700.17	150
8800.18	146
8900.18	146
9000.18	145
9100.18	144
9200.18	144
9300.19	141
9400.19	143
9500.19	150
9600.19	138
9700.19	146
9800.2	146
9900.2	150
10000.2	146
10100.2	141
10200.2	145
10300.2	152
10400.2	147
10500.2	147
10600.2	152
10700.2	150
10800.2	147
10900.2	146
11000.2	142
11100.2	141
11200.2	142
11300.2	140
11400.2	154
11500.2	146
11600.2	151
11700.2	148
11800.2	151
11900.2	146
12000.2	147
12100.2	137
12200.2	157
12300.2	147
12400.2	139
12500.2	144
12600.3	147
12700.3	152
12800.3	141
12900.3	146
13000.3	144
13100.3	139
13200.3	144
13300.3	147
13400.3	143
13500.3	154
13600.3	139
13700.3	143
13800.3	148
13900.3	153
14000.3	144
14100.3	146
14200.3	144
14300.3	143
14400.3	141
14500.3	145
14600.3	140
14700.3	154
14800.3	147
14900.3	151
15000.3	145
15100.3	146
15200.3	140
15300.3	148
15400.3	135
15500.3	147
15600.3	146
15700.3	148
15800.3	143
15900.3	149
16000.3	138
16100.3	139
16200.3	144
16300.3	148
16400.3	149
16500.3	148
16600.3	147
16700.3	146
16800.3	146
16900.3	143
17000.3	141
17100.3	149
17200.3	151
17300.3	153
17400.3	149
17500.3	153
17600.4	142
17700.4	152
17800.4	151
17900.4	149
18000.4	146
18100.4	143
18200.4	144
18300.4	150
18400.4	151
18500.4	150
18600.4	147
18700.4	145
18800.4	141
18900.4	142
19000.4	150
19100.4	143
19200.4	140
19300.4	137
19400.4	143
19500.4	149
19600.4	145
19700.4	146
19800.4	154
19900.4	147
20000.4	145
20100.4	148
20200.4	146
20300.4	149
20400.4	142
20500.4	158
20600.4	139
20700.4	138
20800.4	148
20900.4	155
21000.4	146
21100.4	141
21200.4	140
21300.4	147
21400.4	142
21500.4	146
21600.4	146
21700.4	143
21800.4	142
21900.4	142
22000.4	140
22100.4	139
22200.4	141
22300.4	147
22400.4	144
22500.5	147
22600.5	150
22700.5	149
22800.5	147
22900.5	144
23000.5	137
23100.5	147
23200.5	151
23300.5	152
23400.5	144
23500.5	152
23600.5	144
23700.5	144
23800.5	150
23900.5	145
24000.5	143
24100.5	152
24200.5	146
24300.5	149
24400.5	142
24500.5	139
24600.5	144
24700.5	153
24800.5	141
24900.5	147
25000.5	151
25100.5	146
25200.5	150
25300.5	148
25400.5	149
25500.5	145
25600.5	152
25700.5	143
25800.5	152
25900.5	149
26000.5	147
26100.5	145
26200.5	150
26300.5	148
26400.5	142
26500.5	147
26600.5	150
26700.5	145
26800.5	145
26900.5	153
27000.5	144
27100.5	152
27200.5	156
27300.5	153
27400.5	157
27500.5	154
27600.6	148
27700.6	143
27800.6	156
27900.6	151
28000.6	150
28100.6	146
28200.6	149
28300.6	144
28400.6	145
28500.6	149
28600.6	147
28700.6	158
28800.6	146
28900.6	157
29000.6	157
29100.6	153
29200.6	149
29300.6	148
29400.6	153
29500.6	152
29600.6	157
29700.6	151
29800.6	156
29900.6	152
30000.6	150
30100.6	148
30200.6	146
30300.6	154
30400.6	154
30500.6	153
30600.6	148
30700.6	150
30800.6	147
30900.6	153
31000.6	141
31100.6	142
31200.6	145
31300.6	151
31400.6	145
31500.6	142
31600.6	155
31700.6	148
31800.6	155
31900.6	152
32000.6	159
32100.6	156
32200.6	156
32300.6	152
32400.6	157
32500.7	149
32600.7	153
32700.7	144
32800.7	153
32900.7	159
33000.7	150
33100.7	154
33200.7	151
33300.7	153
33400.7	159
33500.7	156
33600.7	153
33700.7	149
33800.7	153
33900.7	152
34000.7	151
34100.7	152
34200.7	156
34300.7	155
34400.7	150
34500.7	151
34600.7	150
34700.7	154
34800.7	154
34900.7	156
35000.7	146
35100.7	152
35200.7	151
35300.7	143
35400.7	146
35500.7	156
35600.7	150
35700.7	150
35800.7	150
35900.7	150
36000.7	149
36100.7	148
36200.7	149
36300.7	141
36400.7	154
36500.7	145
36600.7	151
36700.7	152
36800.7	152
36900.7	150
37000.7	151
37100.7	148
37200.7	149
37300.7	152
37400.7	155
37500.8	153
37600.8	150
37700.8	152
37800.8	149
37900.8	154
38000.8	147
38100.8	157
38200.8	156
38300.8	149
38400.8	152
38500.8	149
38600.8	141
38700.8	153
38800.8	144
38900.8	154
39000.8	143
39100.8	140
39200.8	153
39300.8	142
39400.8	151
39500.8	144
39600.8	144
39700.8	152
39800.8	154
39900.8	154
40000.8	148
40100.8	150
40200.8	155
40300.8	144
40400.8	152
40500.8	152
40600.8	153
40700.8	155
40800.8	158
40900.8	153
41000.8	161
41100.8	153
41200.8	154
41300.8	155
41400.8	149
41500.8	152
41600.8	156
41700.8	153
41800.8	140
41900.8	145
42000.8	148
42100.8	156
42200.8	141
42300.8	152
42400.8	158
42500.8	155
42600.9	153
42700.9	150
42800.9	153
42900.9	152
43000.9	148
43100.9	153
43200.9	148
43300.9	158
43400.9	151
43500.9	164
43600.9	152
43700.9	156
43800.9	152
43900.9	149
44000.9	149
44100.9	144
44200.9	153
44300.9	150
44400.9	156
44500.9	150
44600.9	154
44700.9	154
44800.9	149
44900.9	152
45000.9	145
45100.9	149
45200.9	146
45300.9	151
45400.9	145
45500.9	151
45600.9	145
45700.9	148
45800.9	153
45900.9	148
46000.9	151
46100.9	147
46200.9	142
46300.9	153
46400.9	154
46500.9	141
46600.9	146
46700.9	156
46800.9	145
46900.9	144
47000.9	144
47100.9	144
47200.9	148
47300.9	148
47400.9	156
47500.9	149
47601	145
47701	148
47801	161
47901	148
48001	150
48101	159
48201	146
48301	150
48401	150
48501	153
48601	148
48701	160
48801	154
48901	158
49001	151
49101	159
49201	154
49301	155
49401	151
49501	160
49601	155
49701	159
49801	152
49901	159
50001	164
50101	159
50201	159
50301	160
50401	163
50501	159
50601	154
50701	148
50801	146
50901	138
51001	155
51101	156
51201	146
51301	156
51401	158
51501	153
51601	159
51701	153
51801	152
51901	158
52001	155
52101	161
52201	153
52301	159
52401	152
52501.1	158
52601.1	161
52701.1	153
52801.1	155
52901.1	149
53001.1	145
53101.1	150
53201.1	155
53301.1	151
53401.1	159
53501.1	155
53601.1	152
53701.1	153
53801.1	164
53901.1	150
54001.1	145
54101.1	156
54201.1	151
54301.1	147
54401.1	154
54501.1	158
54601.1	154
54701.1	150
54801.1	152
54901.1	152
55001.1	150
55101.1	146
55201.1	148
55301.1	146
55401.1	154
55501.1	146
55601.1	152
55701.1	158
55801.1	154
55901.1	154
56001.1	149
56101.1	146
56201.1	161
56301.1	150
56401.1	151
56501.1	155
56601.1	157
56701.1	152
56801.1	145
56901.1	155
57001.1	151
57101.1	153
57201.1	159
57301.1	157
57401.1	152
57501.2	156
57601.2	156
57701.2	152
57801.2	155
57901.2	154
58001.2	155
58101.2	159
58201.2	155
58301.2	159
58401.2	153
58501.2	164
58601.2	163
58701.2	158
58801.2	158
58901.2	159
59001.2	159
59101.2	154
59201.2	160
59301.2	159
59401.2	158
59501.2	166
59601.2	164
59701.2	158
59801.2	163
59901.2	158
60001.2	152
60101.2	150
60201.2	148
60301.2	151
60401.2	157
60501.2	162
60601.2	157
60701.2	160
60801.2	160
60901.2	153
61001.2	156
61101.2	148
61201.2	162
61301.2	158
61401.2	162
61501.2	171
61601.2	168
61701.2	160
61801.2	158
61901.2	160
62001.2	153
62101.2	161
62201.2	157
62301.2	157
62401.2	165
62501.2	166
62601.3	165
62701.3	154
62801.3	156
62901.3	149
63001.3	152
63101.3	161
63201.3	156
63301.3	154
63401.3	155
63501.3	163
63601.3	151
63701.3	156
63801.3	145
63901.3	150
64001.3	145
64101.3	155
64201.3	151
64301.3	147
64401.3	153
64501.3	154
64601.3	152
64701.3	145
64801.3	155
64901.3	158
65001.3	156
65101.3	144
65201.3	153
65301.3	143
65401.3	152
65501.3	144
65601.3	156
65701.3	152
65801.3	156
65901.3	142
66001.3	144
66101.3	146
66201.3	143
66301.3	144
66401.3	145
66501.3	142
66601.3	144
66701.3	150
66801.3	148
66901.3	152
67001.3	149
67101.3	152
67201.3	142
67301.3	144
67401.3	150
67501.4	150
67601.4	144
67701.4	154
67801.4	156
67901.4	157
68001.4	150
68101.4	152
68201.4	143
68301.4	147
68401.4	152
68501.4	150
68601.4	143
68701.4	155
68801.4	152
68901.4	145
69001.4	153
69101.4	163
69201.4	151
69301.4	151
69401.4	150
69501.4	160
69601.4	146
69701.4	149
69801.4	151
69901.4	155
70001.4	152
70101.4	159
70201.4	155
70301.4	153
70401.4	149
70501.4	159
70601.4	150
70701.4	155
70801.4	149
70901.4	149
71001.4	153
71101.4	165
71201.4	159
71301.4	151
71401.4	157
71501.4	150
71601.4	158
71701.4	159
71801.4	156
71901.4	154
72001.4	150
72101.4	144
72201.4	149
72301.4	157
72401.4	141
72501.4	151
72601.5	153
72701.5	162
72801.5	163
72901.5	159
73001.5	149
73101.5	153
73201.5	157
73301.5	146
73401.5	151
73501.5	150
73601.5	155
73701.5	153
73801.5	156
73901.5	157
74001.5	151
74101.5	144
74201.5	154
74301.5	152
74401.5	149
74501.5	152
74601.5	153
74701.5	146
74801.5	161
74901.5	152
75001.5	157
75101.5	159
75201.5	158
75301.5	154
75401.5	153
75501.5	159
75601.5	155
75701.5	168
75801.5	152
75901.5	157
76001.5	167
76101.5	156
76201.5	160
76301.5	154
76401.5	159
76501.5	147
76601.5	154
76701.5	150
76801.5	147
76901.5	153
77001.5	157
77101.5	146
77201.5	161
77301.5	146
77401.5	164
77501.6	155
77601.6	156
77701.6	148
77801.6	155
77901.6	153
78001.6	162
78101.6	161
78201.6	153
78301.6	148
78401.6	151
78501.6	145
78601.6	149
78701.6	147
78801.6	149
78901.6	150
79001.6	154
79101.6	152
79201.6	152
79301.6	157
79401.6	158
79501.6	158
79601.6	162
79701.6	157
79801.6	157
79901.6	143
80001.6	148
80101.6	146
80201.6	157
80301.6	158
80401.6	155
80501.6	160
80601.6	153
80701.6	146
80801.6	151
80901.6	160
81001.6	161
81101.6	156
81201.6	153
81301.6	153
81401.6	151
81501.6	158
81601.6	142
81701.6	159
81801.6	149
81901.6	151
82001.6	156
82101.6	150
82201.6	165
82301.6	145
82401.6	146
82501.6	159
82601.7	151
82701.7	156
82801.7	161
82901.7	147
83001.7	160
83101.7	154
83201.7	155
83301.7	153
83401.7	168
83501.7	158
83601.7	161
83701.7	153
83801.7	160
83901.7	158
84001.7	151
84101.7	155
84201.7	152
84301.7	151
84401.7	161
84501.7	149
84601.7	152
84701.7	149
84801.7	154
84901.7	149
85001.7	154
85101.7	154
85201.7	151
85301.7	150
85401.7	158
85501.7	153
85601.7	149
85701.7	157
85801.7	157
85901.7	160
86001.7	172
86101.7	167
86201.7	167
86301.7	160
86401.7	152
86501.7	148
86601.7	157
86701.7	153
86801.7	155
86901.7	150
87001.7	157
87101.7	155
87201.7	159
87301.7	161
87401.7	152
87501.8	152
87601.8	158
87701.8	142
87801.8	158
87901.8	159
88001.8	151
88101.8	154
88201.8	153
88301.8	156
88401.8	162
88501.8	156
88601.8	163
88701.8	156
88801.8	158
88901.8	145
89001.8	155
89101.8	160
89201.8	156
89301.8	153
89401.8	159
89501.8	152
89601.8	150
89701.8	155
89801.8	161
89901.8	150
90001.8	154
90101.8	159
90201.8	156
90301.8	152
90401.8	152
90501.8	155
90601.8	157
90701.8	148
90801.8	146
90901.8	155
91001.8	150
91101.8	140
91201.8	144
91301.8	150
91401.8	147
91501.8	145
91601.8	148
91701.8	156
91801.8	156
91901.8	156
92001.8	152
92101.8	160
92201.8	155
92301.8	155
92401.8	154
92501.9	161
92601.9	159
92701.9	161
92801.9	160
92901.9	148
93001.9	151
93101.9	146
93201.9	150
93301.9	156
93401.9	155
93501.9	157
93601.9	162
93701.9	152
93801.9	161
93901.9	157
94001.9	153
94101.9	154
94201.9	147
94301.9	150
94401.9	154
94501.9	156
94601.9	154
94701.9	153
94801.9	152
94901.9	142
95001.9	158
95101.9	154
95201.9	160
95301.9	159
95401.9	158
95501.9	156
95601.9	152
95701.9	145
95801.9	151
95901.9	163
96001.9	161
96101.9	159
96201.9	160
96301.9	154
96401.9	150
96501.9	156
96601.9	159
96701.9	152
96801.9	162
96901.9	155
97001.9	151
97101.9	157
97201.9	153
97301.9	159
97401.9	150
97501.9	166
97602	158
97702	157
97802	156
97902	151
98002	157
98102	162
98202	154
98302	150
98402	154
98502	150
98602	163
98702	161
98802	159
98902	158
99002	157
99102	159
99202	159
99302	149
99402	156
99502	156
99602	159
99702	146
99802	141
99902	149
100000	141

## Sheet: R8W
S2 Table. Number of hydrogen bonds analysis of Wild type and R8Q, R8W, P32S and A86V mutant type protein over 100 ns simulation.
TimeStep	HBonds_ASL_Unnamed
0	136
100.002	141
200.004	140
300.006	130
400.008	144
500.01	142
600.012	139
700.014	128
800.016	133
900.018	143
1000.02	140
1100.02	138
1200.02	139
1300.03	144
1400.03	135
1500.03	132
1600.03	138
1700.03	147
1800.04	147
1900.04	150
2000.04	146
2100.04	149
2200.04	137
2300.05	154
2400.05	151
2500.05	140
2600.05	159
2700.05	146
2800.06	145
2900.06	148
3000.06	144
3100.06	154
3200.06	150
3300.07	150
3400.07	144
3500.07	146
3600.07	149
3700.07	149
3800.08	145
3900.08	148
4000.08	144
4100.08	145
4200.08	149
4300.09	140
4400.09	148
4500.09	142
4600.09	144
4700.09	136
4800.1	143
4900.1	146
5000.1	153
5100.1	148
5200.1	157
5300.11	144
5400.11	142
5500.11	141
5600.11	146
5700.11	149
5800.12	144
5900.12	143
6000.12	141
6100.12	141
6200.12	148
6300.13	159
6400.13	142
6500.13	154
6600.13	145
6700.13	140
6800.14	143
6900.14	150
7000.14	146
7100.14	149
7200.14	146
7300.15	148
7400.15	152
7500.15	146
7600.15	144
7700.15	146
7800.16	146
7900.16	160
8000.16	156
8100.16	158
8200.16	151
8300.17	143
8400.17	152
8500.17	151
8600.17	148
8700.17	149
8800.18	143
8900.18	149
9000.18	144
9100.18	167
9200.18	156
9300.19	149
9400.19	154
9500.19	154
9600.19	154
9700.19	154
9800.2	145
9900.2	150
10000.2	154
10100.2	145
10200.2	143
10300.2	142
10400.2	147
10500.2	153
10600.2	150
10700.2	148
10800.2	151
10900.2	151
11000.2	135
11100.2	156
11200.2	152
11300.2	149
11400.2	151
11500.2	146
11600.2	154
11700.2	150
11800.2	153
11900.2	154
12000.2	148
12100.2	156
12200.2	153
12300.2	154
12400.2	155
12500.2	154
12600.3	150
12700.3	143
12800.3	151
12900.3	145
13000.3	154
13100.3	148
13200.3	153
13300.3	149
13400.3	145
13500.3	143
13600.3	142
13700.3	147
13800.3	148
13900.3	146
14000.3	151
14100.3	142
14200.3	137
14300.3	139
14400.3	149
14500.3	141
14600.3	151
14700.3	152
14800.3	141
14900.3	144
15000.3	146
15100.3	150
15200.3	146
15300.3	149
15400.3	153
15500.3	152
15600.3	148
15700.3	150
15800.3	147
15900.3	155
16000.3	153
16100.3	137
16200.3	149
16300.3	165
16400.3	155
16500.3	150
16600.3	148
16700.3	155
16800.3	152
16900.3	151
17000.3	149
17100.3	140
17200.3	146
17300.3	148
17400.3	148
17500.3	157
17600.4	154
17700.4	145
17800.4	150
17900.4	147
18000.4	155
18100.4	151
18200.4	148
18300.4	150
18400.4	152
18500.4	153
18600.4	149
18700.4	148
18800.4	155
18900.4	150
19000.4	156
19100.4	158
19200.4	157
19300.4	161
19400.4	154
19500.4	154
19600.4	162
19700.4	154
19800.4	153
19900.4	150
20000.4	149
20100.4	155
20200.4	149
20300.4	152
20400.4	147
20500.4	158
20600.4	153
20700.4	152
20800.4	154
20900.4	150
21000.4	158
21100.4	158
21200.4	158
21300.4	163
21400.4	155
21500.4	157
21600.4	160
21700.4	149
21800.4	146
21900.4	140
22000.4	157
22100.4	154
22200.4	165
22300.4	150
22400.4	152
22500.5	155
22600.5	156
22700.5	154
22800.5	153
22900.5	158
23000.5	158
23100.5	149
23200.5	156
23300.5	156
23400.5	159
23500.5	155
23600.5	150
23700.5	157
23800.5	166
23900.5	159
24000.5	161
24100.5	166
24200.5	160
24300.5	158
24400.5	159
24500.5	162
24600.5	162
24700.5	159
24800.5	158
24900.5	158
25000.5	173
25100.5	166
25200.5	158
25300.5	161
25400.5	159
25500.5	153
25600.5	154
25700.5	152
25800.5	153
25900.5	147
26000.5	153
26100.5	163
26200.5	157
26300.5	162
26400.5	161
26500.5	156
26600.5	152
26700.5	153
26800.5	160
26900.5	146
27000.5	153
27100.5	157
27200.5	151
27300.5	152
27400.5	156
27500.5	156
27600.6	148
27700.6	151
27800.6	157
27900.6	158
28000.6	161
28100.6	155
28200.6	166
28300.6	150
28400.6	149
28500.6	147
28600.6	145
28700.6	146
28800.6	152
28900.6	160
29000.6	154
29100.6	149
29200.6	148
29300.6	161
29400.6	157
29500.6	157
29600.6	144
29700.6	154
29800.6	153
29900.6	155
30000.6	160
30100.6	155
30200.6	153
30300.6	151
30400.6	149
30500.6	153
30600.6	158
30700.6	157
30800.6	157
30900.6	162
31000.6	155
31100.6	148
31200.6	154
31300.6	144
31400.6	153
31500.6	147
31600.6	154
31700.6	141
31800.6	152
31900.6	155
32000.6	150
32100.6	144
32200.6	155
32300.6	144
32400.6	148
32500.7	153
32600.7	149
32700.7	144
32800.7	146
32900.7	145
33000.7	151
33100.7	145
33200.7	143
33300.7	147
33400.7	151
33500.7	147
33600.7	148
33700.7	160
33800.7	159
33900.7	151
34000.7	147
34100.7	155
34200.7	152
34300.7	149
34400.7	151
34500.7	157
34600.7	147
34700.7	148
34800.7	148
34900.7	153
35000.7	157
35100.7	156
35200.7	155
35300.7	164
35400.7	149
35500.7	152
35600.7	149
35700.7	151
35800.7	150
35900.7	150
36000.7	145
36100.7	143
36200.7	152
36300.7	155
36400.7	141
36500.7	149
36600.7	155
36700.7	164
36800.7	156
36900.7	160
37000.7	151
37100.7	154
37200.7	154
37300.7	154
37400.7	158
37500.8	150
37600.8	143
37700.8	149
37800.8	146
37900.8	147
38000.8	143
38100.8	153
38200.8	155
38300.8	146
38400.8	147
38500.8	149
38600.8	153
38700.8	151
38800.8	145
38900.8	149
39000.8	140
39100.8	135
39200.8	157
39300.8	156
39400.8	148
39500.8	153
39600.8	148
39700.8	157
39800.8	155
39900.8	146
40000.8	144
40100.8	148
40200.8	158
40300.8	155
40400.8	156
40500.8	154
40600.8	158
40700.8	159
40800.8	167
40900.8	161
41000.8	161
41100.8	160
41200.8	165
41300.8	161
41400.8	163
41500.8	164
41600.8	161
41700.8	160
41800.8	161
41900.8	163
42000.8	156
42100.8	157
42200.8	165
42300.8	150
42400.8	160
42500.8	156
42600.9	158
42700.9	161
42800.9	166
42900.9	164
43000.9	160
43100.9	161
43200.9	163
43300.9	155
43400.9	158
43500.9	162
43600.9	160
43700.9	163
43800.9	162
43900.9	161
44000.9	155
44100.9	163
44200.9	164
44300.9	167
44400.9	166
44500.9	157
44600.9	167
44700.9	158
44800.9	158
44900.9	173
45000.9	165
45100.9	166
45200.9	159
45300.9	168
45400.9	168
45500.9	172
45600.9	162
45700.9	163
45800.9	158
45900.9	162
46000.9	165
46100.9	164
46200.9	165
46300.9	163
46400.9	159
46500.9	159
46600.9	154
46700.9	153
46800.9	152
46900.9	161
47000.9	157
47100.9	159
47200.9	159
47300.9	156
47400.9	166
47500.9	163
47601	158
47701	159
47801	155
47901	161
48001	155
48101	160
48201	163
48301	158
48401	164
48501	171
48601	166
48701	163
48801	159
48901	150
49001	148
49101	154
49201	163
49301	159
49401	154
49501	159
49601	148
49701	162
49801	153
49901	163
50001	168
50101	164
50201	157
50301	161
50401	147
50501	164
50601	166
50701	156
50801	166
50901	162
51001	158
51101	165
51201	155
51301	155
51401	160
51501	168
51601	162
51701	160
51801	166
51901	153
52001	155
52101	158
52201	160
52301	153
52401	149
52501.1	155
52601.1	159
52701.1	163
52801.1	164
52901.1	164
53001.1	162
53101.1	163
53201.1	154
53301.1	156
53401.1	154
53501.1	160
53601.1	163
53701.1	157
53801.1	153
53901.1	159
54001.1	157
54101.1	163
54201.1	173
54301.1	170
54401.1	152
54501.1	162
54601.1	163
54701.1	159
54801.1	164
54901.1	171
55001.1	157
55101.1	170
55201.1	171
55301.1	164
55401.1	170
55501.1	167
55601.1	166
55701.1	165
55801.1	160
55901.1	165
56001.1	151
56101.1	165
56201.1	156
56301.1	158
56401.1	150
56501.1	159
56601.1	154
56701.1	153
56801.1	156
56901.1	162
57001.1	159
57101.1	164
57201.1	158
57301.1	155
57401.1	160
57501.2	160
57601.2	161
57701.2	149
57801.2	160
57901.2	154
58001.2	163
58101.2	145
58201.2	155
58301.2	164
58401.2	165
58501.2	160
58601.2	158
58701.2	156
58801.2	159
58901.2	151
59001.2	157
59101.2	158
59201.2	159
59301.2	157
59401.2	143
59501.2	155
59601.2	142
59701.2	149
59801.2	160
59901.2	152
60001.2	154
60101.2	163
60201.2	161
60301.2	165
60401.2	155
60501.2	161
60601.2	163
60701.2	159
60801.2	155
60901.2	161
61001.2	162
61101.2	166
61201.2	162
61301.2	160
61401.2	156
61501.2	163
61601.2	158
61701.2	167
61801.2	158
61901.2	167
62001.2	157
62101.2	159
62201.2	160
62301.2	158
62401.2	161
62501.2	163
62601.3	166
62701.3	160
62801.3	166
62901.3	161
63001.3	161
63101.3	150
63201.3	154
63301.3	157
63401.3	163
63501.3	163
63601.3	154
63701.3	156
63801.3	157
63901.3	154
64001.3	154
64101.3	159
64201.3	164
64301.3	163
64401.3	162
64501.3	153
64601.3	162
64701.3	154
64801.3	169
64901.3	156
65001.3	157
65101.3	164
65201.3	164
65301.3	164
65401.3	160
65501.3	159
65601.3	157
65701.3	161
65801.3	166
65901.3	161
66001.3	156
66101.3	173
66201.3	166
66301.3	174
66401.3	159
66501.3	161
66601.3	154
66701.3	157
66801.3	152
66901.3	152
67001.3	155
67101.3	153
67201.3	149
67301.3	159
67401.3	165
67501.4	146
67601.4	154
67701.4	155
67801.4	165
67901.4	154
68001.4	157
68101.4	153
68201.4	155
68301.4	158
68401.4	160
68501.4	157
68601.4	165
68701.4	159
68801.4	159
68901.4	163
69001.4	157
69101.4	152
69201.4	158
69301.4	147
69401.4	144
69501.4	166
69601.4	155
69701.4	156
69801.4	165
69901.4	153
70001.4	164
70101.4	162
70201.4	162
70301.4	152
70401.4	148
70501.4	158
70601.4	160
70701.4	158
70801.4	151
70901.4	156
71001.4	155
71101.4	150
71201.4	155
71301.4	150
71401.4	154
71501.4	158
71601.4	150
71701.4	153
71801.4	155
71901.4	150
72001.4	150
72101.4	160
72201.4	153
72301.4	157
72401.4	152
72501.4	154
72601.5	157
72701.5	148
72801.5	162
72901.5	148
73001.5	150
73101.5	157
73201.5	157
73301.5	155
73401.5	155
73501.5	157
73601.5	156
73701.5	152
73801.5	147
73901.5	156
74001.5	162
74101.5	156
74201.5	158
74301.5	155
74401.5	160
74501.5	158
74601.5	155
74701.5	156
74801.5	158
74901.5	164
75001.5	159
75101.5	155
75201.5	153
75301.5	156
75401.5	159
75501.5	157
75601.5	155
75701.5	156
75801.5	161
75901.5	160
76001.5	157
76101.5	150
76201.5	157
76301.5	163
76401.5	159
76501.5	163
76601.5	161
76701.5	157
76801.5	151
76901.5	150
77001.5	158
77101.5	155
77201.5	157
77301.5	150
77401.5	154
77501.6	161
77601.6	153
77701.6	163
77801.6	164
77901.6	166
78001.6	152
78101.6	167
78201.6	160
78301.6	150
78401.6	153
78501.6	164
78601.6	161
78701.6	155
78801.6	151
78901.6	165
79001.6	152
79101.6	165
79201.6	161
79301.6	158
79401.6	166
79501.6	158
79601.6	149
79701.6	159
79801.6	154
79901.6	152
80001.6	155
80101.6	154
80201.6	159
80301.6	164
80401.6	158
80501.6	155
80601.6	155
80701.6	159
80801.6	151
80901.6	160
81001.6	151
81101.6	152
81201.6	160
81301.6	161
81401.6	148
81501.6	158
81601.6	154
81701.6	158
81801.6	157
81901.6	152
82001.6	155
82101.6	162
82201.6	164
82301.6	157
82401.6	158
82501.6	156
82601.7	158
82701.7	151
82801.7	162
82901.7	166
83001.7	165
83101.7	154
83201.7	157
83301.7	168
83401.7	163
83501.7	158
83601.7	159
83701.7	163
83801.7	154
83901.7	149
84001.7	157
84101.7	160
84201.7	155
84301.7	164
84401.7	152
84501.7	159
84601.7	158
84701.7	158
84801.7	168
84901.7	162
85001.7	156
85101.7	155
85201.7	152
85301.7	161
85401.7	157
85501.7	166
85601.7	155
85701.7	162
85801.7	154
85901.7	155
86001.7	154
86101.7	165
86201.7	157
86301.7	160
86401.7	164
86501.7	169
86601.7	168
86701.7	160
86801.7	162
86901.7	162
87001.7	165
87101.7	166
87201.7	157
87301.7	165
87401.7	153
87501.8	157
87601.8	159
87701.8	163
87801.8	169
87901.8	161
88001.8	162
88101.8	165
88201.8	162
88301.8	163
88401.8	163
88501.8	161
88601.8	162
88701.8	169
88801.8	168
88901.8	162
89001.8	164
89101.8	168
89201.8	159
89301.8	165
89401.8	161
89501.8	162
89601.8	168
89701.8	157
89801.8	165
89901.8	160
90001.8	171
90101.8	167
90201.8	167
90301.8	163
90401.8	166
90501.8	167
90601.8	168
90701.8	169
90801.8	168
90901.8	170
91001.8	167
91101.8	162
91201.8	166
91301.8	161
91401.8	162
91501.8	167
91601.8	171
91701.8	170
91801.8	174
91901.8	168
92001.8	167
92101.8	156
92201.8	167
92301.8	164
92401.8	163
92501.9	172
92601.9	165
92701.9	169
92801.9	169
92901.9	172
93001.9	165
93101.9	159
93201.9	168
93301.9	171
93401.9	160
93501.9	169
93601.9	165
93701.9	153
93801.9	164
93901.9	162
94001.9	166
94101.9	170
94201.9	174
94301.9	167
94401.9	165
94501.9	166
94601.9	162
94701.9	170
94801.9	170
94901.9	167
95001.9	159
95101.9	153
95201.9	162
95301.9	166
95401.9	158
95501.9	158
95601.9	153
95701.9	164
95801.9	164
95901.9	173
96001.9	168
96101.9	165
96201.9	163
96301.9	172
96401.9	158
96501.9	169
96601.9	169
96701.9	164
96801.9	162
96901.9	164
97001.9	155
97101.9	153
97201.9	158
97301.9	162
97401.9	167
97501.9	162
97602	161
97702	160
97802	150
97902	153
98002	155
98102	156
98202	151
98302	157
98402	164
98502	158
98602	161
98702	173
98802	166
98902	159
99002	164
99102	169
99202	164
99302	160
99402	159
99502	159
99602	154
99702	159
99802	157
99902	160
100000	159

## Sheet: P32S
S2 Table. Number of hydrogen bonds analysis of Wild type and R8Q, R8W, P32S and A86V mutant type protein over 100 ns simulation.
TimeStep	HBonds_ASL_Unnamed
0	141
100.002	136
200.004	145
300.006	141
400.008	146
500.01	150
600.012	142
700.014	146
800.016	144
900.018	143
1000.02	145
1100.02	144
1200.02	149
1300.03	153
1400.03	147
1500.03	155
1600.03	146
1700.03	161
1800.04	144
1900.04	152
2000.04	147
2100.04	151
2200.04	146
2300.05	145
2400.05	148
2500.05	135
2600.05	135
2700.05	153
2800.06	145
2900.06	146
3000.06	148
3100.06	146
3200.06	151
3300.07	149
3400.07	156
3500.07	155
3600.07	159
3700.07	149
3800.08	149
3900.08	160
4000.08	153
4100.08	148
4200.08	150
4300.09	148
4400.09	152
4500.09	135
4600.09	141
4700.09	147
4800.1	138
4900.1	150
5000.1	140
5100.1	147
5200.1	142
5300.11	140
5400.11	143
5500.11	141
5600.11	148
5700.11	144
5800.12	144
5900.12	141
6000.12	150
6100.12	141
6200.12	144
6300.13	145
6400.13	155
6500.13	154
6600.13	149
6700.13	143
6800.14	156
6900.14	138
7000.14	142
7100.14	142
7200.14	141
7300.15	145
7400.15	138
7500.15	150
7600.15	156
7700.15	151
7800.16	151
7900.16	137
8000.16	141
8100.16	146
8200.16	147
8300.17	152
8400.17	144
8500.17	144
8600.17	147
8700.17	150
8800.18	147
8900.18	144
9000.18	153
9100.18	146
9200.18	141
9300.19	143
9400.19	150
9500.19	155
9600.19	155
9700.19	151
9800.2	159
9900.2	149
10000.2	150
10100.2	152
10200.2	152
10300.2	153
10400.2	148
10500.2	144
10600.2	146
10700.2	154
10800.2	148
10900.2	148
11000.2	150
11100.2	148
11200.2	139
11300.2	138
11400.2	151
11500.2	144
11600.2	147
11700.2	143
11800.2	144
11900.2	155
12000.2	147
12100.2	150
12200.2	154
12300.2	148
12400.2	148
12500.2	151
12600.3	148
12700.3	153
12800.3	149
12900.3	155
13000.3	155
13100.3	149
13200.3	151
13300.3	152
13400.3	149
13500.3	151
13600.3	150
13700.3	146
13800.3	153
13900.3	149
14000.3	147
14100.3	153
14200.3	141
14300.3	150
14400.3	137
14500.3	139
14600.3	147
14700.3	150
14800.3	143
14900.3	153
15000.3	149
15100.3	154
15200.3	139
15300.3	146
15400.3	142
15500.3	144
15600.3	148
15700.3	142
15800.3	148
15900.3	154
16000.3	139
16100.3	153
16200.3	145
16300.3	145
16400.3	136
16500.3	148
16600.3	142
16700.3	144
16800.3	137
16900.3	149
17000.3	153
17100.3	140
17200.3	149
17300.3	154
17400.3	147
17500.3	146
17600.4	154
17700.4	144
17800.4	155
17900.4	143
18000.4	141
18100.4	149
18200.4	138
18300.4	148
18400.4	139
18500.4	147
18600.4	142
18700.4	140
18800.4	146
18900.4	149
19000.4	147
19100.4	145
19200.4	143
19300.4	158
19400.4	149
19500.4	148
19600.4	160
19700.4	152
19800.4	147
19900.4	150
20000.4	149
20100.4	159
20200.4	151
20300.4	147
20400.4	150
20500.4	147
20600.4	149
20700.4	157
20800.4	151
20900.4	156
21000.4	156
21100.4	152
21200.4	149
21300.4	148
21400.4	149
21500.4	153
21600.4	148
21700.4	157
21800.4	151
21900.4	150
22000.4	154
22100.4	159
22200.4	154
22300.4	149
22400.4	155
22500.5	162
22600.5	145
22700.5	150
22800.5	156
22900.5	153
23000.5	150
23100.5	155
23200.5	146
23300.5	147
23400.5	147
23500.5	148
23600.5	147
23700.5	150
23800.5	158
23900.5	152
24000.5	153
24100.5	152
24200.5	162
24300.5	148
24400.5	155
24500.5	152
24600.5	157
24700.5	158
24800.5	150
24900.5	151
25000.5	156
25100.5	156
25200.5	153
25300.5	156
25400.5	146
25500.5	151
25600.5	152
25700.5	153
25800.5	152
25900.5	152
26000.5	156
26100.5	151
26200.5	152
26300.5	150
26400.5	151
26500.5	154
26600.5	158
26700.5	151
26800.5	155
26900.5	149
27000.5	157
27100.5	157
27200.5	156
27300.5	152
27400.5	148
27500.5	149
27600.6	154
27700.6	153
27800.6	153
27900.6	152
28000.6	148
28100.6	155
28200.6	155
28300.6	155
28400.6	153
28500.6	149
28600.6	149
28700.6	155
28800.6	154
28900.6	156
29000.6	160
29100.6	155
29200.6	151
29300.6	154
29400.6	151
29500.6	149
29600.6	146
29700.6	160
29800.6	152
29900.6	153
30000.6	159
30100.6	145
30200.6	150
30300.6	158
30400.6	158
30500.6	158
30600.6	150
30700.6	153
30800.6	163
30900.6	157
31000.6	142
31100.6	148
31200.6	154
31300.6	150
31400.6	150
31500.6	141
31600.6	153
31700.6	155
31800.6	167
31900.6	153
32000.6	150
32100.6	154
32200.6	142
32300.6	155
32400.6	152
32500.7	149
32600.7	152
32700.7	156
32800.7	154
32900.7	154
33000.7	156
33100.7	152
33200.7	147
33300.7	140
33400.7	151
33500.7	153
33600.7	151
33700.7	159
33800.7	151
33900.7	154
34000.7	140
34100.7	149
34200.7	147
34300.7	140
34400.7	148
34500.7	145
34600.7	145
34700.7	142
34800.7	143
34900.7	149
35000.7	152
35100.7	145
35200.7	152
35300.7	155
35400.7	141
35500.7	153
35600.7	150
35700.7	141
35800.7	147
35900.7	153
36000.7	150
36100.7	150
36200.7	155
36300.7	145
36400.7	152
36500.7	149
36600.7	152
36700.7	146
36800.7	154
36900.7	152
37000.7	155
37100.7	146
37200.7	153
37300.7	157
37400.7	151
37500.8	150
37600.8	159
37700.8	153
37800.8	153
37900.8	157
38000.8	150
38100.8	154
38200.8	152
38300.8	156
38400.8	151
38500.8	145
38600.8	157
38700.8	162
38800.8	157
38900.8	153
39000.8	157
39100.8	160
39200.8	157
39300.8	161
39400.8	158
39500.8	162
39600.8	162
39700.8	152
39800.8	167
39900.8	156
40000.8	161
40100.8	160
40200.8	154
40300.8	150
40400.8	158
40500.8	153
40600.8	164
40700.8	160
40800.8	159
40900.8	157
41000.8	162
41100.8	157
41200.8	157
41300.8	158
41400.8	159
41500.8	154
41600.8	149
41700.8	158
41800.8	154
41900.8	155
42000.8	145
42100.8	146
42200.8	154
42300.8	159
42400.8	149
42500.8	160
42600.9	151
42700.9	142
42800.9	147
42900.9	155
43000.9	145
43100.9	149
43200.9	158
43300.9	159
43400.9	143
43500.9	154
43600.9	160
43700.9	145
43800.9	153
43900.9	148
44000.9	151
44100.9	140
44200.9	145
44300.9	148
44400.9	142
44500.9	154
44600.9	147
44700.9	157
44800.9	160
44900.9	151
45000.9	153
45100.9	153
45200.9	154
45300.9	151
45400.9	150
45500.9	153
45600.9	156
45700.9	146
45800.9	161
45900.9	146
46000.9	150
46100.9	151
46200.9	153
46300.9	148
46400.9	155
46500.9	157
46600.9	150
46700.9	150
46800.9	157
46900.9	152
47000.9	147
47100.9	148
47200.9	156
47300.9	149
47400.9	148
47500.9	161
47601	151
47701	157
47801	144
47901	159
48001	152
48101	148
48201	148
48301	154
48401	148
48501	145
48601	145
48701	144
48801	146
48901	144
49001	149
49101	148
49201	149
49301	140
49401	151
49501	159
49601	153
49701	154
49801	149
49901	147
50001	142
50101	156
50201	151
50301	152
50401	150
50501	152
50601	142
50701	151
50801	152
50901	145
51001	142
51101	150
51201	146
51301	147
51401	147
51501	136
51601	146
51701	151
51801	149
51901	148
52001	151
52101	145
52201	152
52301	153
52401	144
52501.1	150
52601.1	141
52701.1	151
52801.1	150
52901.1	146
53001.1	153
53101.1	143
53201.1	148
53301.1	139
53401.1	152
53501.1	151
53601.1	144
53701.1	153
53801.1	149
53901.1	147
54001.1	148
54101.1	154
54201.1	146
54301.1	146
54401.1	142
54501.1	145
54601.1	141
54701.1	147
54801.1	150
54901.1	153
55001.1	150
55101.1	138
55201.1	147
55301.1	152
55401.1	153
55501.1	152
55601.1	145
55701.1	147
55801.1	146
55901.1	149
56001.1	152
56101.1	147
56201.1	147
56301.1	147
56401.1	148
56501.1	143
56601.1	151
56701.1	142
56801.1	144
56901.1	163
57001.1	156
57101.1	146
57201.1	140
57301.1	139
57401.1	155
57501.2	141
57601.2	149
57701.2	149
57801.2	145
57901.2	142
58001.2	151
58101.2	146
58201.2	145
58301.2	147
58401.2	150
58501.2	148
58601.2	149
58701.2	147
58801.2	145
58901.2	149
59001.2	147
59101.2	146
59201.2	146
59301.2	147
59401.2	146
59501.2	155
59601.2	154
59701.2	145
59801.2	149
59901.2	147
60001.2	148
60101.2	142
60201.2	137
60301.2	133
60401.2	139
60501.2	145
60601.2	136
60701.2	134
60801.2	131
60901.2	135
61001.2	128
61101.2	140
61201.2	145
61301.2	150
61401.2	138
61501.2	145
61601.2	147
61701.2	145
61801.2	136
61901.2	137
62001.2	129
62101.2	142
62201.2	144
62301.2	143
62401.2	137
62501.2	138
62601.3	143
62701.3	146
62801.3	146
62901.3	139
63001.3	148
63101.3	138
63201.3	136
63301.3	142
63401.3	144
63501.3	149
63601.3	136
63701.3	149
63801.3	140
63901.3	147
64001.3	148
64101.3	143
64201.3	145
64301.3	148
64401.3	143
64501.3	144
64601.3	139
64701.3	154
64801.3	152
64901.3	144
65001.3	146
65101.3	144
65201.3	141
65301.3	144
65401.3	145
65501.3	152
65601.3	140
65701.3	142
65801.3	148
65901.3	145
66001.3	138
66101.3	139
66201.3	139
66301.3	150
66401.3	147
66501.3	142
66601.3	150
66701.3	149
66801.3	149
66901.3	148
67001.3	149
67101.3	150
67201.3	150
67301.3	144
67401.3	152
67501.4	154
67601.4	143
67701.4	147
67801.4	150
67901.4	150
68001.4	156
68101.4	143
68201.4	150
68301.4	145
68401.4	144
68501.4	148
68601.4	143
68701.4	146
68801.4	146
68901.4	152
69001.4	143
69101.4	149
69201.4	154
69301.4	146
69401.4	151
69501.4	152
69601.4	147
69701.4	150
69801.4	153
69901.4	151
70001.4	142
70101.4	148
70201.4	154
70301.4	149
70401.4	144
70501.4	141
70601.4	144
70701.4	139
70801.4	148
70901.4	140
71001.4	148
71101.4	140
71201.4	144
71301.4	140
71401.4	142
71501.4	134
71601.4	151
71701.4	145
71801.4	144
71901.4	146
72001.4	141
72101.4	148
72201.4	135
72301.4	142
72401.4	143
72501.4	144
72601.5	141
72701.5	145
72801.5	154
72901.5	148
73001.5	146
73101.5	142
73201.5	139
73301.5	141
73401.5	143
73501.5	136
73601.5	135
73701.5	139
73801.5	144
73901.5	146
74001.5	143
74101.5	144
74201.5	148
74301.5	137
74401.5	144
74501.5	143
74601.5	148
74701.5	155
74801.5	147
74901.5	151
75001.5	144
75101.5	143
75201.5	142
75301.5	146
75401.5	142
75501.5	146
75601.5	153
75701.5	137
75801.5	143
75901.5	137
76001.5	141
76101.5	149
76201.5	137
76301.5	142
76401.5	140
76501.5	140
76601.5	143
76701.5	142
76801.5	142
76901.5	147
77001.5	141
77101.5	142
77201.5	140
77301.5	149
77401.5	147
77501.6	144
77601.6	145
77701.6	150
77801.6	139
77901.6	140
78001.6	143
78101.6	135
78201.6	144
78301.6	141
78401.6	146
78501.6	143
78601.6	145
78701.6	139
78801.6	144
78901.6	134
79001.6	144
79101.6	145
79201.6	148
79301.6	140
79401.6	140
79501.6	139
79601.6	140
79701.6	144
79801.6	147
79901.6	141
80001.6	145
80101.6	143
80201.6	148
80301.6	143
80401.6	143
80501.6	143
80601.6	146
80701.6	152
80801.6	142
80901.6	139
81001.6	144
81101.6	145
81201.6	147
81301.6	144
81401.6	140
81501.6	152
81601.6	145
81701.6	146
81801.6	140
81901.6	147
82001.6	141
82101.6	148
82201.6	147
82301.6	135
82401.6	142
82501.6	143
82601.7	144
82701.7	145
82801.7	145
82901.7	142
83001.7	145
83101.7	138
83201.7	142
83301.7	137
83401.7	137
83501.7	146
83601.7	140
83701.7	146
83801.7	153
83901.7	148
84001.7	148
84101.7	139
84201.7	144
84301.7	147
84401.7	139
84501.7	146
84601.7	143
84701.7	149
84801.7	145
84901.7	149
85001.7	149
85101.7	152
85201.7	150
85301.7	144
85401.7	149
85501.7	145
85601.7	145
85701.7	146
85801.7	146
85901.7	150
86001.7	132
86101.7	144
86201.7	147
86301.7	142
86401.7	147
86501.7	148
86601.7	148
86701.7	155
86801.7	145
86901.7	148
87001.7	152
87101.7	143
87201.7	152
87301.7	142
87401.7	147
87501.8	146
87601.8	150
87701.8	142
87801.8	150
87901.8	147
88001.8	151
88101.8	157
88201.8	151
88301.8	154
88401.8	151
88501.8	153
88601.8	147
88701.8	147
88801.8	144
88901.8	145
89001.8	155
89101.8	154
89201.8	148
89301.8	143
89401.8	152
89501.8	150
89601.8	143
89701.8	143
89801.8	147
89901.8	143
90001.8	150
90101.8	142
90201.8	140
90301.8	156
90401.8	144
90501.8	147
90601.8	154
90701.8	143
90801.8	143
90901.8	139
91001.8	150
91101.8	142
91201.8	155
91301.8	149
91401.8	143
91501.8	144
91601.8	152
91701.8	146
91801.8	142
91901.8	135
92001.8	139
92101.8	144
92201.8	143
92301.8	143
92401.8	143
92501.9	146
92601.9	142
92701.9	151
92801.9	146
92901.9	138
93001.9	140
93101.9	143
93201.9	144
93301.9	160
93401.9	149
93501.9	148
93601.9	150
93701.9	149
93801.9	148
93901.9	146
94001.9	147
94101.9	146
94201.9	143
94301.9	140
94401.9	144
94501.9	144
94601.9	136
94701.9	149
94801.9	137
94901.9	146
95001.9	149
95101.9	149
95201.9	148
95301.9	144
95401.9	143
95501.9	146
95601.9	141
95701.9	149
95801.9	148
95901.9	143
96001.9	155
96101.9	145
96201.9	148
96301.9	149
96401.9	145
96501.9	147
96601.9	151
96701.9	145
96801.9	141
96901.9	148
97001.9	140
97101.9	143
97201.9	156
97301.9	151
97401.9	155
97501.9	151
97602	149
97702	155
97802	148
97902	155
98002	149
98102	156
98202	150
98302	154
98402	154
98502	144
98602	157
98702	147
98802	150
98902	154
99002	159
99102	165
99202	150
99302	149
99402	149
99502	143
99602	144
99702	156
99802	152
99902	152
100000	143

## Sheet: A86V
S2 Table. Number of hydrogen bonds analysis of Wild type and R8Q, R8W, P32S and A86V mutant type protein over 100 ns simulation.
TimeStep	HBonds_ASL_Unnamed
0	139
100.002	141
200.004	135
300.006	145
400.008	144
500.01	144
600.012	146
700.014	138
800.016	145
900.018	146
1000.02	148
1100.02	145
1200.02	143
1300.03	151
1400.03	148
1500.03	136
1600.03	148
1700.03	133
1800.04	151
1900.04	142
2000.04	140
2100.04	143
2200.04	148
2300.05	153
2400.05	142
2500.05	146
2600.05	149
2700.05	151
2800.06	140
2900.06	146
3000.06	151
3100.06	160
3200.06	157
3300.07	143
3400.07	146
3500.07	143
3600.07	150
3700.07	146
3800.08	152
3900.08	154
4000.08	151
4100.08	156
4200.08	162
4300.09	152
4400.09	142
4500.09	145
4600.09	157
4700.09	156
4800.1	162
4900.1	143
5000.1	146
5100.1	157
5200.1	145
5300.11	143
5400.11	143
5500.11	143
5600.11	154
5700.11	158
5800.12	148
5900.12	146
6000.12	152
6100.12	150
6200.12	154
6300.13	153
6400.13	149
6500.13	147
6600.13	150
6700.13	148
6800.14	157
6900.14	153
7000.14	155
7100.14	157
7200.14	149
7300.15	157
7400.15	143
7500.15	153
7600.15	154
7700.15	162
7800.16	156
7900.16	152
8000.16	154
8100.16	151
8200.16	159
8300.17	164
8400.17	166
8500.17	169
8600.17	170
8700.17	162
8800.18	154
8900.18	158
9000.18	153
9100.18	138
9200.18	155
9300.19	153
9400.19	141
9500.19	149
9600.19	144
9700.19	152
9800.2	157
9900.2	149
10000.2	148
10100.2	143
10200.2	153
10300.2	159
10400.2	148
10500.2	162
10600.2	157
10700.2	141
10800.2	156
10900.2	144
11000.2	158
11100.2	151
11200.2	145
11300.2	157
11400.2	159
11500.2	156
11600.2	151
11700.2	159
11800.2	152
11900.2	155
12000.2	152
12100.2	150
12200.2	143
12300.2	151
12400.2	162
12500.2	153
12600.3	153
12700.3	152
12800.3	164
12900.3	145
13000.3	159
13100.3	152
13200.3	154
13300.3	145
13400.3	158
13500.3	148
13600.3	155
13700.3	147
13800.3	147
13900.3	152
14000.3	156
14100.3	147
14200.3	147
14300.3	152
14400.3	149
14500.3	151
14600.3	144
14700.3	162
14800.3	153
14900.3	142
15000.3	139
15100.3	150
15200.3	152
15300.3	142
15400.3	140
15500.3	153
15600.3	149
15700.3	150
15800.3	141
15900.3	148
16000.3	151
16100.3	150
16200.3	158
16300.3	146
16400.3	145
16500.3	155
16600.3	152
16700.3	150
16800.3	153
16900.3	145
17000.3	151
17100.3	148
17200.3	152
17300.3	151
17400.3	144
17500.3	146
17600.4	139
17700.4	149
17800.4	145
17900.4	149
18000.4	153
18100.4	145
18200.4	143
18300.4	143
18400.4	149
18500.4	141
18600.4	141
18700.4	155
18800.4	153
18900.4	151
19000.4	149
19100.4	143
19200.4	157
19300.4	144
19400.4	150
19500.4	150
19600.4	155
19700.4	152
19800.4	151
19900.4	145
20000.4	152
20100.4	158
20200.4	147
20300.4	154
20400.4	153
20500.4	155
20600.4	145
20700.4	155
20800.4	146
20900.4	155
21000.4	152
21100.4	152
21200.4	154
21300.4	154
21400.4	156
21500.4	157
21600.4	156
21700.4	153
21800.4	155
21900.4	146
22000.4	151
22100.4	155
22200.4	153
22300.4	154
22400.4	151
22500.5	155
22600.5	151
22700.5	155
22800.5	165
22900.5	154
23000.5	157
23100.5	157
23200.5	156
23300.5	155
23400.5	154
23500.5	154
23600.5	148
23700.5	154
23800.5	156
23900.5	146
24000.5	151
24100.5	149
24200.5	152
24300.5	146
24400.5	152
24500.5	157
24600.5	149
24700.5	152
24800.5	146
24900.5	150
25000.5	153
25100.5	151
25200.5	155
25300.5	155
25400.5	153
25500.5	151
25600.5	139
25700.5	143
25800.5	147
25900.5	144
26000.5	146
26100.5	140
26200.5	149
26300.5	149
26400.5	151
26500.5	151
26600.5	154
26700.5	154
26800.5	142
26900.5	143
27000.5	147
27100.5	144
27200.5	150
27300.5	147
27400.5	150
27500.5	144
27600.6	144
27700.6	152
27800.6	148
27900.6	150
28000.6	152
28100.6	149
28200.6	151
28300.6	142
28400.6	147
28500.6	149
28600.6	153
28700.6	150
28800.6	150
28900.6	149
29000.6	146
29100.6	149
29200.6	140
29300.6	144
29400.6	155
29500.6	139
29600.6	138
29700.6	146
29800.6	141
29900.6	152
30000.6	148
30100.6	144
30200.6	154
30300.6	149
30400.6	147
30500.6	155
30600.6	150
30700.6	149
30800.6	152
30900.6	153
31000.6	147
31100.6	156
31200.6	152
31300.6	160
31400.6	141
31500.6	150
31600.6	150
31700.6	145
31800.6	150
31900.6	145
32000.6	151
32100.6	153
32200.6	152
32300.6	147
32400.6	153
32500.7	156
32600.7	149
32700.7	151
32800.7	151
32900.7	151
33000.7	150
33100.7	153
33200.7	160
33300.7	154
33400.7	150
33500.7	143
33600.7	162
33700.7	151
33800.7	151
33900.7	150
34000.7	144
34100.7	149
34200.7	152
34300.7	142
34400.7	146
34500.7	151
34600.7	140
34700.7	149
34800.7	154
34900.7	158
35000.7	147
35100.7	149
35200.7	140
35300.7	148
35400.7	148
35500.7	149
35600.7	153
35700.7	147
35800.7	149
35900.7	151
36000.7	147
36100.7	157
36200.7	150
36300.7	143
36400.7	151
36500.7	153
36600.7	143
36700.7	156
36800.7	152
36900.7	149
37000.7	150
37100.7	151
37200.7	150
37300.7	147
37400.7	153
37500.8	147
37600.8	154
37700.8	141
37800.8	147
37900.8	150
38000.8	154
38100.8	156
38200.8	153
38300.8	148
38400.8	150
38500.8	153
38600.8	155
38700.8	161
38800.8	149
38900.8	152
39000.8	151
39100.8	150
39200.8	156
39300.8	149
39400.8	155
39500.8	153
39600.8	160
39700.8	154
39800.8	156
39900.8	157
40000.8	153
40100.8	147
40200.8	156
40300.8	156
40400.8	155
40500.8	148
40600.8	156
40700.8	156
40800.8	149
40900.8	153
41000.8	149
41100.8	161
41200.8	159
41300.8	158
41400.8	155
41500.8	151
41600.8	154
41700.8	157
41800.8	153
41900.8	158
42000.8	161
42100.8	159
42200.8	157
42300.8	149
42400.8	160
42500.8	155
42600.9	156
42700.9	156
42800.9	157
42900.9	153
43000.9	151
43100.9	150
43200.9	145
43300.9	151
43400.9	159
43500.9	153
43600.9	149
43700.9	153
43800.9	155
43900.9	154
44000.9	152
44100.9	150
44200.9	147
44300.9	148
44400.9	167
44500.9	150
44600.9	145
44700.9	146
44800.9	155
44900.9	151
45000.9	147
45100.9	158
45200.9	147
45300.9	156
45400.9	155
45500.9	153
45600.9	149
45700.9	154
45800.9	157
45900.9	152
46000.9	156
46100.9	152
46200.9	158
46300.9	155
46400.9	153
46500.9	160
46600.9	158
46700.9	155
46800.9	153
46900.9	151
47000.9	157
47100.9	150
47200.9	151
47300.9	159
47400.9	154
47500.9	154
47601	154
47701	152
47801	155
47901	154
48001	157
48101	144
48201	157
48301	155
48401	159
48501	156
48601	155
48701	156
48801	162
48901	155
49001	150
49101	161
49201	155
49301	152
49401	153
49501	159
49601	152
49701	159
49801	151
49901	155
50001	162
50101	158
50201	157
50301	157
50401	153
50501	154
50601	152
50701	154
50801	149
50901	153
51001	159
51101	152
51201	158
51301	166
51401	158
51501	149
51601	156
51701	165
51801	167
51901	162
52001	155
52101	165
52201	162
52301	167
52401	160
52501.1	164
52601.1	157
52701.1	160
52801.1	159
52901.1	153
53001.1	156
53101.1	155
53201.1	168
53301.1	153
53401.1	162
53501.1	166
53601.1	167
53701.1	157
53801.1	162
53901.1	156
54001.1	153
54101.1	167
54201.1	157
54301.1	161
54401.1	154
54501.1	151
54601.1	166
54701.1	160
54801.1	158
54901.1	161
55001.1	168
55101.1	169
55201.1	164
55301.1	166
55401.1	158
55501.1	163
55601.1	158
55701.1	170
55801.1	158
55901.1	162
56001.1	164
56101.1	158
56201.1	154
56301.1	153
56401.1	153
56501.1	153
56601.1	168
56701.1	158
56801.1	159
56901.1	159
57001.1	160
57101.1	161
57201.1	155
57301.1	166
57401.1	166
57501.2	151
57601.2	156
57701.2	152
57801.2	164
57901.2	161
58001.2	154
58101.2	156
58201.2	154
58301.2	162
58401.2	159
58501.2	162
58601.2	155
58701.2	161
58801.2	162
58901.2	148
59001.2	163
59101.2	160
59201.2	151
59301.2	155
59401.2	153
59501.2	160
59601.2	152
59701.2	152
59801.2	161
59901.2	154
60001.2	159
60101.2	152
60201.2	153
60301.2	148
60401.2	152
60501.2	156
60601.2	149
60701.2	150
60801.2	152
60901.2	153
61001.2	156
61101.2	150
61201.2	159
61301.2	158
61401.2	149
61501.2	162
61601.2	159
61701.2	157
61801.2	161
61901.2	156
62001.2	167
62101.2	159
62201.2	148
62301.2	156
62401.2	161
62501.2	151
62601.3	155
62701.3	165
62801.3	156
62901.3	157
63001.3	158
63101.3	145
63201.3	161
63301.3	161
63401.3	168
63501.3	152
63601.3	158
63701.3	159
63801.3	163
63901.3	156
64001.3	164
64101.3	159
64201.3	151
64301.3	155
64401.3	154
64501.3	148
64601.3	156
64701.3	164
64801.3	155
64901.3	157
65001.3	155
65101.3	153
65201.3	155
65301.3	159
65401.3	155
65501.3	159
65601.3	160
65701.3	165
65801.3	161
65901.3	161
66001.3	170
66101.3	156
66201.3	163
66301.3	166
66401.3	160
66501.3	165
66601.3	164
66701.3	161
66801.3	172
66901.3	164
67001.3	160
67101.3	160
67201.3	158
67301.3	160
67401.3	159
67501.4	160
67601.4	161
67701.4	156
67801.4	165
67901.4	166
68001.4	160
68101.4	159
68201.4	168
68301.4	163
68401.4	162
68501.4	160
68601.4	165
68701.4	161
68801.4	161
68901.4	161
69001.4	157
69101.4	161
69201.4	150
69301.4	157
69401.4	160
69501.4	158
69601.4	156
69701.4	164
69801.4	165
69901.4	155
70001.4	153
70101.4	162
70201.4	149
70301.4	158
70401.4	159
70501.4	157
70601.4	165
70701.4	159
70801.4	167
70901.4	161
71001.4	163
71101.4	163
71201.4	157
71301.4	165
71401.4	161
71501.4	155
71601.4	159
71701.4	161
71801.4	166
71901.4	158
72001.4	166
72101.4	166
72201.4	156
72301.4	166
72401.4	148
72501.4	150
72601.5	159
72701.5	161
72801.5	157
72901.5	154
73001.5	160
73101.5	163
73201.5	160
73301.5	152
73401.5	159
73501.5	154
73601.5	158
73701.5	160
73801.5	159
73901.5	165
74001.5	169
74101.5	164
74201.5	164
74301.5	159
74401.5	157
74501.5	154
74601.5	162
74701.5	159
74801.5	161
74901.5	160
75001.5	160
75101.5	161
75201.5	161
75301.5	156
75401.5	163
75501.5	162
75601.5	158
75701.5	152
75801.5	154
75901.5	153
76001.5	151
76101.5	163
76201.5	163
76301.5	163
76401.5	160
76501.5	162
76601.5	152
76701.5	154
76801.5	168
76901.5	166
77001.5	168
77101.5	164
77201.5	160
77301.5	158
77401.5	168
77501.6	172
77601.6	162
77701.6	168
77801.6	170
77901.6	155
78001.6	165
78101.6	166
78201.6	153
78301.6	159
78401.6	164
78501.6	163
78601.6	160
78701.6	165
78801.6	161
78901.6	161
79001.6	163
79101.6	150
79201.6	151
79301.6	155
79401.6	159
79501.6	159
79601.6	164
79701.6	168
79801.6	156
79901.6	160
80001.6	158
80101.6	157
80201.6	164
80301.6	157
80401.6	157
80501.6	159
80601.6	148
80701.6	162
80801.6	158
80901.6	154
81001.6	162
81101.6	166
81201.6	159
81301.6	157
81401.6	168
81501.6	157
81601.6	167
81701.6	159
81801.6	153
81901.6	164
82001.6	158
82101.6	164
82201.6	167
82301.6	163
82401.6	159
82501.6	159
82601.7	162
82701.7	160
82801.7	158
82901.7	161
83001.7	156
83101.7	161
83201.7	159
83301.7	164
83401.7	158
83501.7	165
83601.7	161
83701.7	168
83801.7	158
83901.7	156
84001.7	164
84101.7	164
84201.7	159
84301.7	154
84401.7	158
84501.7	157
84601.7	159
84701.7	158
84801.7	148
84901.7	161
85001.7	161
85101.7	160
85201.7	165
85301.7	154
85401.7	164
85501.7	157
85601.7	157
85701.7	163
85801.7	161
85901.7	165
86001.7	163
86101.7	158
86201.7	158
86301.7	162
86401.7	162
86501.7	153
86601.7	157
86701.7	159
86801.7	159
86901.7	155
87001.7	159
87101.7	158
87201.7	155
87301.7	166
87401.7	155
87501.8	163
87601.8	162
87701.8	162
87801.8	155
87901.8	161
88001.8	154
88101.8	154
88201.8	157
88301.8	157
88401.8	163
88501.8	159
88601.8	157
88701.8	157
88801.8	163
88901.8	161
89001.8	161
89101.8	154
89201.8	152
89301.8	158
89401.8	157
89501.8	161
89601.8	165
89701.8	158
89801.8	163
89901.8	161
90001.8	160
90101.8	154
90201.8	148
90301.8	163
90401.8	160
90501.8	158
90601.8	159
90701.8	160
90801.8	164
90901.8	156
91001.8	168
91101.8	160
91201.8	166
91301.8	158
91401.8	163
91501.8	159
91601.8	165
91701.8	172
91801.8	160
91901.8	154
92001.8	163
92101.8	164
92201.8	164
92301.8	150
92401.8	160
92501.9	160
92601.9	169
92701.9	159
92801.9	156
92901.9	163
93001.9	161
93101.9	164
93201.9	167
93301.9	154
93401.9	162
93501.9	161
93601.9	171
93701.9	162
93801.9	166
93901.9	171
94001.9	155
94101.9	153
94201.9	166
94301.9	159
94401.9	157
94501.9	164
94601.9	158
94701.9	151
94801.9	160
94901.9	159
95001.9	168
95101.9	165
95201.9	164
95301.9	166
95401.9	161
95501.9	164
95601.9	171
95701.9	172
95801.9	184
95901.9	160
96001.9	174
96101.9	170
96201.9	163
96301.9	163
96401.9	164
96501.9	165
96601.9	155
96701.9	167
96801.9	166
96901.9	164
97001.9	159
97101.9	163
97201.9	165
97301.9	162
97401.9	169
97501.9	168
97602	170
97702	168
97802	169
97902	177
98002	169
98102	177
98202	180
98302	158
98402	160
98502	160
98602	172
98702	171
98802	173
98902	163
99002	166
99102	167
99202	168
99302	164
99402	167
99502	166
99602	169
99702	166
99802	173
99902	155
100000	163

## Sheet: Rg
S2 Table. Number of hydrogen bonds analysis of Wild type and R8Q, R8W, P32S and A86V mutant type protein over 100 ns simulation.
TimeStep	Wild	R8Q	R8W	P32S	A86V
0	135	139	136	141	139
100.002	137	139	141	136	141
200.004	148	137	140	145	135
300.006	149	145	130	141	145
400.008	146	141	144	146	144
500.01	151	144	142	150	144
600.012	146	139	139	142	146
700.014	147	148	128	146	138
800.016	148	136	133	144	145
900.018	149	141	143	143	146
1000.02	141	139	140	145	148
1100.02	133	131	138	144	145
1200.02	144	140	139	149	143
1300.03	142	138	144	153	151
1400.03	143	136	135	147	148
1500.03	147	143	132	155	136
1600.03	151	138	138	146	148
1700.03	147	141	147	161	133
1800.04	147	143	147	144	151
1900.04	138	136	150	152	142
2000.04	139	137	146	147	140
2100.04	143	145	149	151	143
2200.04	139	139	137	146	148
2300.05	141	136	154	145	153
2400.05	151	144	151	148	142
2500.05	147	148	140	135	146
2600.05	150	140	159	135	149
2700.05	154	141	146	153	151
2800.06	147	140	145	145	140
2900.06	150	136	148	146	146
3000.06	149	143	144	148	151
3100.06	145	142	154	146	160
3200.06	144	141	150	151	157
3300.07	142	145	150	149	143
3400.07	153	147	144	156	146
3500.07	148	141	146	155	143
3600.07	146	142	149	159	150
3700.07	148	145	149	149	146
3800.08	154	149	145	149	152
3900.08	150	140	148	160	154
4000.08	139	139	144	153	151
4100.08	144	137	145	148	156
4200.08	154	133	149	150	162
4300.09	149	140	140	148	152
4400.09	145	145	148	152	142
4500.09	145	141	142	135	145
4600.09	145	140	144	141	157
4700.09	150	143	136	147	156
4800.1	153	143	143	138	162
4900.1	154	138	146	150	143
5000.1	151	135	153	140	146
5100.1	147	139	148	147	157
5200.1	139	135	157	142	145
5300.11	154	137	144	140	143
5400.11	142	151	142	143	143
5500.11	150	149	141	141	143
5600.11	146	151	146	148	154
5700.11	143	141	149	144	158
5800.12	145	144	144	144	148
5900.12	147	149	143	141	146
6000.12	138	137	141	150	152
6100.12	145	142	141	141	150
6200.12	150	141	148	144	154
6300.13	145	141	159	145	153
6400.13	140	143	142	155	149
6500.13	150	142	154	154	147
6600.13	143	143	145	149	150
6700.13	145	135	140	143	148
6800.14	152	141	143	156	157
6900.14	142	132	150	138	153
7000.14	156	145	146	142	155
7100.14	148	132	149	142	157
7200.14	144	139	146	141	149
7300.15	152	137	148	145	157
7400.15	152	132	152	138	143
7500.15	153	140	146	150	153
7600.15	152	152	144	156	154
7700.15	151	135	146	151	162
7800.16	157	140	146	151	156
7900.16	149	148	160	137	152
8000.16	154	139	156	141	154
8100.16	148	144	158	146	151
8200.16	155	149	151	147	159
8300.17	146	142	143	152	164
8400.17	147	147	152	144	166
8500.17	154	140	151	144	169
8600.17	147	153	148	147	170
8700.17	155	150	149	150	162
8800.18	150	146	143	147	154
8900.18	140	146	149	144	158
9000.18	153	145	144	153	153
9100.18	147	144	167	146	138
9200.18	141	144	156	141	155
9300.19	151	141	149	143	153
9400.19	152	143	154	150	141
9500.19	138	150	154	155	149
9600.19	152	138	154	155	144
9700.19	156	146	154	151	152
9800.2	151	146	145	159	157
9900.2	157	150	150	149	149
10000.2	145	146	154	150	148
10100.2	153	141	145	152	143
10200.2	150	145	143	152	153
10300.2	145	152	142	153	159
10400.2	147	147	147	148	148
10500.2	156	147	153	144	162
10600.2	155	152	150	146	157
10700.2	153	150	148	154	141
10800.2	153	147	151	148	156
10900.2	148	146	151	148	144
11000.2	158	142	135	150	158
11100.2	143	141	156	148	151
11200.2	160	142	152	139	145
11300.2	156	140	149	138	157
11400.2	155	154	151	151	159
11500.2	152	146	146	144	156
11600.2	150	151	154	147	151
11700.2	163	148	150	143	159
11800.2	149	151	153	144	152
11900.2	159	146	154	155	155
12000.2	151	147	148	147	152
12100.2	162	137	156	150	150
12200.2	156	157	153	154	143
12300.2	146	147	154	148	151
12400.2	155	139	155	148	162
12500.2	153	144	154	151	153
12600.3	147	147	150	148	153
12700.3	150	152	143	153	152
12800.3	151	141	151	149	164
12900.3	150	146	145	155	145
13000.3	151	144	154	155	159
13100.3	156	139	148	149	152
13200.3	152	144	153	151	154
13300.3	156	147	149	152	145
13400.3	160	143	145	149	158
13500.3	161	154	143	151	148
13600.3	149	139	142	150	155
13700.3	154	143	147	146	147
13800.3	143	148	148	153	147
13900.3	146	153	146	149	152
14000.3	153	144	151	147	156
14100.3	150	146	142	153	147
14200.3	148	144	137	141	147
14300.3	150	143	139	150	152
14400.3	151	141	149	137	149
14500.3	152	145	141	139	151
14600.3	153	140	151	147	144
14700.3	162	154	152	150	162
14800.3	148	147	141	143	153
14900.3	143	151	144	153	142
15000.3	149	145	146	149	139
15100.3	153	146	150	154	150
15200.3	151	140	146	139	152
15300.3	159	148	149	146	142
15400.3	155	135	153	142	140
15500.3	151	147	152	144	153
15600.3	156	146	148	148	149
15700.3	153	148	150	142	150
15800.3	151	143	147	148	141
15900.3	147	149	155	154	148
16000.3	150	138	153	139	151
16100.3	158	139	137	153	150
16200.3	158	144	149	145	158
16300.3	158	148	165	145	146
16400.3	159	149	155	136	145
16500.3	156	148	150	148	155
16600.3	165	147	148	142	152
16700.3	157	146	155	144	150
16800.3	154	146	152	137	153
16900.3	162	143	151	149	145
17000.3	154	141	149	153	151
17100.3	152	149	140	140	148
17200.3	166	151	146	149	152
17300.3	144	153	148	154	151
17400.3	157	149	148	147	144
17500.3	152	153	157	146	146
17600.4	150	142	154	154	139
17700.4	153	152	145	144	149
17800.4	151	151	150	155	145
17900.4	156	149	147	143	149
18000.4	151	146	155	141	153
18100.4	151	143	151	149	145
18200.4	153	144	148	138	143
18300.4	154	150	150	148	143
18400.4	149	151	152	139	149
18500.4	163	150	153	147	141
18600.4	147	147	149	142	141
18700.4	148	145	148	140	155
18800.4	153	141	155	146	153
18900.4	151	142	150	149	151
19000.4	153	150	156	147	149
19100.4	151	143	158	145	143
19200.4	156	140	157	143	157
19300.4	153	137	161	158	144
19400.4	159	143	154	149	150
19500.4	155	149	154	148	150
19600.4	157	145	162	160	155
19700.4	149	146	154	152	152
19800.4	147	154	153	147	151
19900.4	154	147	150	150	145
20000.4	161	145	149	149	152
20100.4	159	148	155	159	158
20200.4	157	146	149	151	147
20300.4	161	149	152	147	154
20400.4	152	142	147	150	153
20500.4	157	158	158	147	155
20600.4	155	139	153	149	145
20700.4	161	138	152	157	155
20800.4	162	148	154	151	146
20900.4	156	155	150	156	155
21000.4	150	146	158	156	152
21100.4	147	141	158	152	152
21200.4	152	140	158	149	154
21300.4	153	147	163	148	154
21400.4	147	142	155	149	156
21500.4	155	146	157	153	157
21600.4	158	146	160	148	156
21700.4	151	143	149	157	153
21800.4	162	142	146	151	155
21900.4	155	142	140	150	146
22000.4	165	140	157	154	151
22100.4	163	139	154	159	155
22200.4	158	141	165	154	153
22300.4	146	147	150	149	154
22400.4	151	144	152	155	151
22500.5	160	147	155	162	155
22600.5	161	150	156	145	151
22700.5	163	149	154	150	155
22800.5	160	147	153	156	165
22900.5	161	144	158	153	154
23000.5	163	137	158	150	157
23100.5	162	147	149	155	157
23200.5	154	151	156	146	156
23300.5	158	152	156	147	155
23400.5	151	144	159	147	154
23500.5	160	152	155	148	154
23600.5	152	144	150	147	148
23700.5	161	144	157	150	154
23800.5	154	150	166	158	156
23900.5	150	145	159	152	146
24000.5	154	143	161	153	151
24100.5	142	152	166	152	149
24200.5	158	146	160	162	152
24300.5	162	149	158	148	146
24400.5	161	142	159	155	152
24500.5	157	139	162	152	157
24600.5	154	144	162	157	149
24700.5	151	153	159	158	152
24800.5	152	141	158	150	146
24900.5	153	147	158	151	150
25000.5	161	151	173	156	153
25100.5	157	146	166	156	151
25200.5	162	150	158	153	155
25300.5	161	148	161	156	155
25400.5	153	149	159	146	153
25500.5	164	145	153	151	151
25600.5	152	152	154	152	139
25700.5	148	143	152	153	143
25800.5	151	152	153	152	147
25900.5	137	149	147	152	144
26000.5	150	147	153	156	146
26100.5	157	145	163	151	140
26200.5	152	150	157	152	149
26300.5	151	148	162	150	149
26400.5	156	142	161	151	151
26500.5	158	147	156	154	151
26600.5	158	150	152	158	154
26700.5	163	145	153	151	154
26800.5	154	145	160	155	142
26900.5	155	153	146	149	143
27000.5	155	144	153	157	147
27100.5	158	152	157	157	144
27200.5	152	156	151	156	150
27300.5	159	153	152	152	147
27400.5	150	157	156	148	150
27500.5	155	154	156	149	144
27600.6	162	148	148	154	144
27700.6	150	143	151	153	152
27800.6	154	156	157	153	148
27900.6	146	151	158	152	150
28000.6	151	150	161	148	152
28100.6	154	146	155	155	149
28200.6	150	149	166	155	151
28300.6	155	144	150	155	142
28400.6	157	145	149	153	147
28500.6	146	149	147	149	149
28600.6	147	147	145	149	153
28700.6	147	158	146	155	150
28800.6	151	146	152	154	150
28900.6	157	157	160	156	149
29000.6	160	157	154	160	146
29100.6	158	153	149	155	149
29200.6	154	149	148	151	140
29300.6	147	148	161	154	144
29400.6	161	153	157	151	155
29500.6	151	152	157	149	139
29600.6	159	157	144	146	138
29700.6	151	151	154	160	146
29800.6	154	156	153	152	141
29900.6	169	152	155	153	152
30000.6	157	150	160	159	148
30100.6	169	148	155	145	144
30200.6	159	146	153	150	154
30300.6	158	154	151	158	149
30400.6	154	154	149	158	147
30500.6	148	153	153	158	155
30600.6	152	148	158	150	150
30700.6	148	150	157	153	149
30800.6	159	147	157	163	152
30900.6	160	153	162	157	153
31000.6	159	141	155	142	147
31100.6	158	142	148	148	156
31200.6	153	145	154	154	152
31300.6	155	151	144	150	160
31400.6	155	145	153	150	141
31500.6	152	142	147	141	150
31600.6	145	155	154	153	150
31700.6	160	148	141	155	145
31800.6	148	155	152	167	150
31900.6	148	152	155	153	145
32000.6	156	159	150	150	151
32100.6	158	156	144	154	153
32200.6	165	156	155	142	152
32300.6	160	152	144	155	147
32400.6	156	157	148	152	153
32500.7	158	149	153	149	156
32600.7	169	153	149	152	149
32700.7	157	144	144	156	151
32800.7	160	153	146	154	151
32900.7	158	159	145	154	151
33000.7	168	150	151	156	150
33100.7	154	154	145	152	153
33200.7	166	151	143	147	160
33300.7	155	153	147	140	154
33400.7	153	159	151	151	150
33500.7	155	156	147	153	143
33600.7	157	153	148	151	162
33700.7	154	149	160	159	151
33800.7	148	153	159	151	151
33900.7	159	152	151	154	150
34000.7	155	151	147	140	144
34100.7	150	152	155	149	149
34200.7	161	156	152	147	152
34300.7	155	155	149	140	142
34400.7	154	150	151	148	146
34500.7	155	151	157	145	151
34600.7	150	150	147	145	140
34700.7	161	154	148	142	149
34800.7	165	154	148	143	154
34900.7	162	156	153	149	158
35000.7	149	146	157	152	147
35100.7	157	152	156	145	149
35200.7	159	151	155	152	140
35300.7	165	143	164	155	148
35400.7	157	146	149	141	148
35500.7	165	156	152	153	149
35600.7	159	150	149	150	153
35700.7	156	150	151	141	147
35800.7	163	150	150	147	149
35900.7	162	150	150	153	151
36000.7	161	149	145	150	147
36100.7	161	148	143	150	157
36200.7	162	149	152	155	150
36300.7	153	141	155	145	143
36400.7	159	154	141	152	151
36500.7	162	145	149	149	153
36600.7	153	151	155	152	143
36700.7	158	152	164	146	156
36800.7	157	152	156	154	152
36900.7	161	150	160	152	149
37000.7	156	151	151	155	150
37100.7	162	148	154	146	151
37200.7	167	149	154	153	150
37300.7	159	152	154	157	147
37400.7	161	155	158	151	153
37500.8	157	153	150	150	147
37600.8	152	150	143	159	154
37700.8	156	152	149	153	141
37800.8	161	149	146	153	147
37900.8	155	154	147	157	150
38000.8	152	147	143	150	154
38100.8	156	157	153	154	156
38200.8	154	156	155	152	153
38300.8	152	149	146	156	148
38400.8	155	152	147	151	150
38500.8	160	149	149	145	153
38600.8	153	141	153	157	155
38700.8	154	153	151	162	161
38800.8	163	144	145	157	149
38900.8	145	154	149	153	152
39000.8	152	143	140	157	151
39100.8	152	140	135	160	150
39200.8	146	153	157	157	156
39300.8	141	142	156	161	149
39400.8	159	151	148	158	155
39500.8	157	144	153	162	153
39600.8	156	144	148	162	160
39700.8	158	152	157	152	154
39800.8	146	154	155	167	156
39900.8	156	154	146	156	157
40000.8	149	148	144	161	153
40100.8	163	150	148	160	147
40200.8	145	155	158	154	156
40300.8	152	144	155	150	156
40400.8	157	152	156	158	155
40500.8	161	152	154	153	148
40600.8	157	153	158	164	156
40700.8	169	155	159	160	156
40800.8	155	158	167	159	149
40900.8	158	153	161	157	153
41000.8	159	161	161	162	149
41100.8	156	153	160	157	161
41200.8	157	154	165	157	159
41300.8	153	155	161	158	158
41400.8	158	149	163	159	155
41500.8	161	152	164	154	151
41600.8	151	156	161	149	154
41700.8	159	153	160	158	157
41800.8	158	140	161	154	153
41900.8	157	145	163	155	158
42000.8	159	148	156	145	161
42100.8	149	156	157	146	159
42200.8	157	141	165	154	157
42300.8	160	152	150	159	149
42400.8	153	158	160	149	160
42500.8	160	155	156	160	155
42600.9	156	153	158	151	156
42700.9	153	150	161	142	156
42800.9	157	153	166	147	157
42900.9	153	152	164	155	153
43000.9	149	148	160	145	151
43100.9	156	153	161	149	150
43200.9	152	148	163	158	145
43300.9	153	158	155	159	151
43400.9	154	151	158	143	159
43500.9	153	164	162	154	153
43600.9	154	152	160	160	149
43700.9	165	156	163	145	153
43800.9	157	152	162	153	155
43900.9	152	149	161	148	154
44000.9	159	149	155	151	152
44100.9	156	144	163	140	150
44200.9	163	153	164	145	147
44300.9	158	150	167	148	148
44400.9	156	156	166	142	167
44500.9	149	150	157	154	150
44600.9	157	154	167	147	145
44700.9	162	154	158	157	146
44800.9	154	149	158	160	155
44900.9	156	152	173	151	151
45000.9	158	145	165	153	147
45100.9	149	149	166	153	158
45200.9	149	146	159	154	147
45300.9	146	151	168	151	156
45400.9	149	145	168	150	155
45500.9	151	151	172	153	153
45600.9	158	145	162	156	149
45700.9	153	148	163	146	154
45800.9	156	153	158	161	157
45900.9	152	148	162	146	152
46000.9	151	151	165	150	156
46100.9	148	147	164	151	152
46200.9	156	142	165	153	158
46300.9	146	153	163	148	155
46400.9	158	154	159	155	153
46500.9	155	141	159	157	160
46600.9	148	146	154	150	158
46700.9	143	156	153	150	155
46800.9	153	145	152	157	153
46900.9	149	144	161	152	151
47000.9	147	144	157	147	157
47100.9	145	144	159	148	150
47200.9	145	148	159	156	151
47300.9	148	148	156	149	159
47400.9	142	156	166	148	154
47500.9	146	149	163	161	154
47601	153	145	158	151	154
47701	147	148	159	157	152
47801	151	161	155	144	155
47901	153	148	161	159	154
48001	148	150	155	152	157
48101	138	159	160	148	144
48201	145	146	163	148	157
48301	137	150	158	154	155
48401	152	150	164	148	159
48501	145	153	171	145	156
48601	150	148	166	145	155
48701	147	160	163	144	156
48801	150	154	159	146	162
48901	143	158	150	144	155
49001	147	151	148	149	150
49101	154	159	154	148	161
49201	152	154	163	149	155
49301	152	155	159	140	152
49401	147	151	154	151	153
49501	155	160	159	159	159
49601	157	155	148	153	152
49701	141	159	162	154	159
49801	156	152	153	149	151
49901	144	159	163	147	155
50001	142	164	168	142	162
50101	146	159	164	156	158
50201	151	159	157	151	157
50301	141	160	161	152	157
50401	149	163	147	150	153
50501	145	159	164	152	154
50601	160	154	166	142	152
50701	146	148	156	151	154
50801	148	146	166	152	149
50901	151	138	162	145	153
51001	146	155	158	142	159
51101	156	156	165	150	152
51201	150	146	155	146	158
51301	154	156	155	147	166
51401	155	158	160	147	158
51501	151	153	168	136	149
51601	153	159	162	146	156
51701	164	153	160	151	165
51801	153	152	166	149	167
51901	164	158	153	148	162
52001	153	155	155	151	155
52101	148	161	158	145	165
52201	156	153	160	152	162
52301	159	159	153	153	167
52401	152	152	149	144	160
52501.1	165	158	155	150	164
52601.1	156	161	159	141	157
52701.1	161	153	163	151	160
52801.1	152	155	164	150	159
52901.1	160	149	164	146	153
53001.1	153	145	162	153	156
53101.1	148	150	163	143	155
53201.1	147	155	154	148	168
53301.1	160	151	156	139	153
53401.1	154	159	154	152	162
53501.1	154	155	160	151	166
53601.1	157	152	163	144	167
53701.1	151	153	157	153	157
53801.1	151	164	153	149	162
53901.1	152	150	159	147	156
54001.1	149	145	157	148	153
54101.1	151	156	163	154	167
54201.1	155	151	173	146	157
54301.1	157	147	170	146	161
54401.1	156	154	152	142	154
54501.1	157	158	162	145	151
54601.1	159	154	163	141	166
54701.1	151	150	159	147	160
54801.1	157	152	164	150	158
54901.1	145	152	171	153	161
55001.1	151	150	157	150	168
55101.1	161	146	170	138	169
55201.1	151	148	171	147	164
55301.1	150	146	164	152	166
55401.1	159	154	170	153	158
55501.1	150	146	167	152	163
55601.1	155	152	166	145	158
55701.1	154	158	165	147	170
55801.1	151	154	160	146	158
55901.1	156	154	165	149	162
56001.1	154	149	151	152	164
56101.1	148	146	165	147	158
56201.1	155	161	156	147	154
56301.1	152	150	158	147	153
56401.1	157	151	150	148	153
56501.1	155	155	159	143	153
56601.1	158	157	154	151	168
56701.1	162	152	153	142	158
56801.1	157	145	156	144	159
56901.1	158	155	162	163	159
57001.1	155	151	159	156	160
57101.1	165	153	164	146	161
57201.1	160	159	158	140	155
57301.1	156	157	155	139	166
57401.1	154	152	160	155	166
57501.2	159	156	160	141	151
57601.2	156	156	161	149	156
57701.2	151	152	149	149	152
57801.2	151	155	160	145	164
57901.2	155	154	154	142	161
58001.2	154	155	163	151	154
58101.2	151	159	145	146	156
58201.2	144	155	155	145	154
58301.2	153	159	164	147	162
58401.2	151	153	165	150	159
58501.2	153	164	160	148	162
58601.2	150	163	158	149	155
58701.2	152	158	156	147	161
58801.2	154	158	159	145	162
58901.2	154	159	151	149	148
59001.2	152	159	157	147	163
59101.2	153	154	158	146	160
59201.2	156	160	159	146	151
59301.2	159	159	157	147	155
59401.2	152	158	143	146	153
59501.2	159	166	155	155	160
59601.2	146	164	142	154	152
59701.2	154	158	149	145	152
59801.2	143	163	160	149	161
59901.2	147	158	152	147	154
60001.2	147	152	154	148	159
60101.2	150	150	163	142	152
60201.2	140	148	161	137	153
60301.2	146	151	165	133	148
60401.2	142	157	155	139	152
60501.2	145	162	161	145	156
60601.2	145	157	163	136	149
60701.2	159	160	159	134	150
60801.2	157	160	155	131	152
60901.2	148	153	161	135	153
61001.2	148	156	162	128	156
61101.2	154	148	166	140	150
61201.2	152	162	162	145	159
61301.2	161	158	160	150	158
61401.2	152	162	156	138	149
61501.2	153	171	163	145	162
61601.2	151	168	158	147	159
61701.2	145	160	167	145	157
61801.2	147	158	158	136	161
61901.2	152	160	167	137	156
62001.2	150	153	157	129	167
62101.2	143	161	159	142	159
62201.2	155	157	160	144	148
62301.2	148	157	158	143	156
62401.2	143	165	161	137	161
62501.2	147	166	163	138	151
62601.3	144	165	166	143	155
62701.3	156	154	160	146	165
62801.3	159	156	166	146	156
62901.3	153	149	161	139	157
63001.3	154	152	161	148	158
63101.3	147	161	150	138	145
63201.3	148	156	154	136	161
63301.3	144	154	157	142	161
63401.3	147	155	163	144	168
63501.3	148	163	163	149	152
63601.3	150	151	154	136	158
63701.3	147	156	156	149	159
63801.3	153	145	157	140	163
63901.3	149	150	154	147	156
64001.3	152	145	154	148	164
64101.3	143	155	159	143	159
64201.3	147	151	164	145	151
64301.3	147	147	163	148	155
64401.3	152	153	162	143	154
64501.3	145	154	153	144	148
64601.3	147	152	162	139	156
64701.3	153	145	154	154	164
64801.3	148	155	169	152	155
64901.3	151	158	156	144	157
65001.3	152	156	157	146	155
65101.3	143	144	164	144	153
65201.3	146	153	164	141	155
65301.3	145	143	164	144	159
65401.3	145	152	160	145	155
65501.3	144	144	159	152	159
65601.3	148	156	157	140	160
65701.3	153	152	161	142	165
65801.3	146	156	166	148	161
65901.3	153	142	161	145	161
66001.3	140	144	156	138	170
66101.3	151	146	173	139	156
66201.3	135	143	166	139	163
66301.3	149	144	174	150	166
66401.3	139	145	159	147	160
66501.3	152	142	161	142	165
66601.3	150	144	154	150	164
66701.3	151	150	157	149	161
66801.3	149	148	152	149	172
66901.3	144	152	152	148	164
67001.3	147	149	155	149	160
67101.3	151	152	153	150	160
67201.3	153	142	149	150	158
67301.3	152	144	159	144	160
67401.3	150	150	165	152	159
67501.4	151	150	146	154	160
67601.4	148	144	154	143	161
67701.4	145	154	155	147	156
67801.4	145	156	165	150	165
67901.4	148	157	154	150	166
68001.4	146	150	157	156	160
68101.4	140	152	153	143	159
68201.4	146	143	155	150	168
68301.4	146	147	158	145	163
68401.4	142	152	160	144	162
68501.4	141	150	157	148	160
68601.4	143	143	165	143	165
68701.4	145	155	159	146	161
68801.4	146	152	159	146	161
68901.4	149	145	163	152	161
69001.4	147	153	157	143	157
69101.4	148	163	152	149	161
69201.4	146	151	158	154	150
69301.4	145	151	147	146	157
69401.4	154	150	144	151	160
69501.4	144	160	166	152	158
69601.4	141	146	155	147	156
69701.4	141	149	156	150	164
69801.4	147	151	165	153	165
69901.4	140	155	153	151	155
70001.4	144	152	164	142	153
70101.4	144	159	162	148	162
70201.4	145	155	162	154	149
70301.4	153	153	152	149	158
70401.4	143	149	148	144	159
70501.4	147	159	158	141	157
70601.4	141	150	160	144	165
70701.4	145	155	158	139	159
70801.4	152	149	151	148	167
70901.4	149	149	156	140	161
71001.4	147	153	155	148	163
71101.4	146	165	150	140	163
71201.4	147	159	155	144	157
71301.4	144	151	150	140	165
71401.4	152	157	154	142	161
71501.4	148	150	158	134	155
71601.4	144	158	150	151	159
71701.4	144	159	153	145	161
71801.4	147	156	155	144	166
71901.4	153	154	150	146	158
72001.4	155	150	150	141	166
72101.4	142	144	160	148	166
72201.4	148	149	153	135	156
72301.4	147	157	157	142	166
72401.4	145	141	152	143	148
72501.4	144	151	154	144	150
72601.5	157	153	157	141	159
72701.5	146	162	148	145	161
72801.5	144	163	162	154	157
72901.5	150	159	148	148	154
73001.5	151	149	150	146	160
73101.5	152	153	157	142	163
73201.5	158	157	157	139	160
73301.5	150	146	155	141	152
73401.5	149	151	155	143	159
73501.5	141	150	157	136	154
73601.5	144	155	156	135	158
73701.5	147	153	152	139	160
73801.5	145	156	147	144	159
73901.5	158	157	156	146	165
74001.5	147	151	162	143	169
74101.5	156	144	156	144	164
74201.5	154	154	158	148	164
74301.5	158	152	155	137	159
74401.5	146	149	160	144	157
74501.5	150	152	158	143	154
74601.5	151	153	155	148	162
74701.5	145	146	156	155	159
74801.5	148	161	158	147	161
74901.5	141	152	164	151	160
75001.5	146	157	159	144	160
75101.5	147	159	155	143	161
75201.5	149	158	153	142	161
75301.5	143	154	156	146	156
75401.5	144	153	159	142	163
75501.5	149	159	157	146	162
75601.5	153	155	155	153	158
75701.5	151	168	156	137	152
75801.5	146	152	161	143	154
75901.5	157	157	160	137	153
76001.5	156	167	157	141	151
76101.5	147	156	150	149	163
76201.5	147	160	157	137	163
76301.5	152	154	163	142	163
76401.5	148	159	159	140	160
76501.5	153	147	163	140	162
76601.5	146	154	161	143	152
76701.5	141	150	157	142	154
76801.5	151	147	151	142	168
76901.5	160	153	150	147	166
77001.5	147	157	158	141	168
77101.5	149	146	155	142	164
77201.5	151	161	157	140	160
77301.5	140	146	150	149	158
77401.5	140	164	154	147	168
77501.6	153	155	161	144	172
77601.6	141	156	153	145	162
77701.6	145	148	163	150	168
77801.6	145	155	164	139	170
77901.6	158	153	166	140	155
78001.6	153	162	152	143	165
78101.6	148	161	167	135	166
78201.6	148	153	160	144	153
78301.6	157	148	150	141	159
78401.6	151	151	153	146	164
78501.6	147	145	164	143	163
78601.6	149	149	161	145	160
78701.6	149	147	155	139	165
78801.6	146	149	151	144	161
78901.6	150	150	165	134	161
79001.6	156	154	152	144	163
79101.6	147	152	165	145	150
79201.6	145	152	161	148	151
79301.6	159	157	158	140	155
79401.6	153	158	166	140	159
79501.6	150	158	158	139	159
79601.6	150	162	149	140	164
79701.6	156	157	159	144	168
79801.6	154	157	154	147	156
79901.6	149	143	152	141	160
80001.6	150	148	155	145	158
80101.6	148	146	154	143	157
80201.6	156	157	159	148	164
80301.6	146	158	164	143	157
80401.6	153	155	158	143	157
80501.6	150	160	155	143	159
80601.6	150	153	155	146	148
80701.6	143	146	159	152	162
80801.6	151	151	151	142	158
80901.6	149	160	160	139	154
81001.6	149	161	151	144	162
81101.6	143	156	152	145	166
81201.6	153	153	160	147	159
81301.6	158	153	161	144	157
81401.6	154	151	148	140	168
81501.6	139	158	158	152	157
81601.6	145	142	154	145	167
81701.6	149	159	158	146	159
81801.6	152	149	157	140	153
81901.6	158	151	152	147	164
82001.6	151	156	155	141	158
82101.6	140	150	162	148	164
82201.6	142	165	164	147	167
82301.6	145	145	157	135	163
82401.6	142	146	158	142	159
82501.6	149	159	156	143	159
82601.7	144	151	158	144	162
82701.7	152	156	151	145	160
82801.7	144	161	162	145	158
82901.7	141	147	166	142	161
83001.7	148	160	165	145	156
83101.7	149	154	154	138	161
83201.7	149	155	157	142	159
83301.7	151	153	168	137	164
83401.7	144	168	163	137	158
83501.7	155	158	158	146	165
83601.7	150	161	159	140	161
83701.7	148	153	163	146	168
83801.7	153	160	154	153	158
83901.7	146	158	149	148	156
84001.7	144	151	157	148	164
84101.7	156	155	160	139	164
84201.7	152	152	155	144	159
84301.7	146	151	164	147	154
84401.7	146	161	152	139	158
84501.7	143	149	159	146	157
84601.7	155	152	158	143	159
84701.7	149	149	158	149	158
84801.7	147	154	168	145	148
84901.7	144	149	162	149	161
85001.7	147	154	156	149	161
85101.7	144	154	155	152	160
85201.7	156	151	152	150	165
85301.7	151	150	161	144	154
85401.7	148	158	157	149	164
85501.7	150	153	166	145	157
85601.7	160	149	155	145	157
85701.7	143	157	162	146	163
85801.7	153	157	154	146	161
85901.7	152	160	155	150	165
86001.7	149	172	154	132	163
86101.7	157	167	165	144	158
86201.7	161	167	157	147	158
86301.7	158	160	160	142	162
86401.7	150	152	164	147	162
86501.7	153	148	169	148	153
86601.7	152	157	168	148	157
86701.7	156	153	160	155	159
86801.7	156	155	162	145	159
86901.7	153	150	162	148	155
87001.7	158	157	165	152	159
87101.7	154	155	166	143	158
87201.7	156	159	157	152	155
87301.7	149	161	165	142	166
87401.7	148	152	153	147	155
87501.8	153	152	157	146	163
87601.8	157	158	159	150	162
87701.8	146	142	163	142	162
87801.8	156	158	169	150	155
87901.8	153	159	161	147	161
88001.8	149	151	162	151	154
88101.8	155	154	165	157	154
88201.8	153	153	162	151	157
88301.8	152	156	163	154	157
88401.8	146	162	163	151	163
88501.8	151	156	161	153	159
88601.8	150	163	162	147	157
88701.8	148	156	169	147	157
88801.8	143	158	168	144	163
88901.8	141	145	162	145	161
89001.8	149	155	164	155	161
89101.8	147	160	168	154	154
89201.8	141	156	159	148	152
89301.8	144	153	165	143	158
89401.8	146	159	161	152	157
89501.8	147	152	162	150	161
89601.8	142	150	168	143	165
89701.8	142	155	157	143	158
89801.8	148	161	165	147	163
89901.8	149	150	160	143	161
90001.8	155	154	171	150	160
90101.8	147	159	167	142	154
90201.8	142	156	167	140	148
90301.8	149	152	163	156	163
90401.8	148	152	166	144	160
90501.8	149	155	167	147	158
90601.8	154	157	168	154	159
90701.8	148	148	169	143	160
90801.8	145	146	168	143	164
90901.8	151	155	170	139	156
91001.8	154	150	167	150	168
91101.8	151	140	162	142	160
91201.8	144	144	166	155	166
91301.8	149	150	161	149	158
91401.8	148	147	162	143	163
91501.8	154	145	167	144	159
91601.8	142	148	171	152	165
91701.8	150	156	170	146	172
91801.8	152	156	174	142	160
91901.8	142	156	168	135	154
92001.8	148	152	167	139	163
92101.8	151	160	156	144	164
92201.8	157	155	167	143	164
92301.8	153	155	164	143	150
92401.8	148	154	163	143	160
92501.9	156	161	172	146	160
92601.9	154	159	165	142	169
92701.9	153	161	169	151	159
92801.9	151	160	169	146	156
92901.9	157	148	172	138	163
93001.9	145	151	165	140	161
93101.9	155	146	159	143	164
93201.9	154	150	168	144	167
93301.9	146	156	171	160	154
93401.9	148	155	160	149	162
93501.9	147	157	169	148	161
93601.9	150	162	165	150	171
93701.9	142	152	153	149	162
93801.9	148	161	164	148	166
93901.9	144	157	162	146	171
94001.9	150	153	166	147	155
94101.9	158	154	170	146	153
94201.9	142	147	174	143	166
94301.9	145	150	167	140	159
94401.9	136	154	165	144	157
94501.9	142	156	166	144	164
94601.9	146	154	162	136	158
94701.9	146	153	170	149	151
94801.9	153	152	170	137	160
94901.9	148	142	167	146	159
95001.9	162	158	159	149	168
95101.9	153	154	153	149	165
95201.9	150	160	162	148	164
95301.9	152	159	166	144	166
95401.9	146	158	158	143	161
95501.9	147	156	158	146	164
95601.9	154	152	153	141	171
95701.9	149	145	164	149	172
95801.9	150	151	164	148	184
95901.9	150	163	173	143	160
96001.9	148	161	168	155	174
96101.9	153	159	165	145	170
96201.9	146	160	163	148	163
96301.9	140	154	172	149	163
96401.9	143	150	158	145	164
96501.9	150	156	169	147	165
96601.9	148	159	169	151	155
96701.9	153	152	164	145	167
96801.9	159	162	162	141	166
96901.9	140	155	164	148	164
97001.9	151	151	155	140	159
97101.9	151	157	153	143	163
97201.9	157	153	158	156	165
97301.9	156	159	162	151	162
97401.9	155	150	167	155	169
97501.9	147	166	162	151	168
97602	153	158	161	149	170
97702	152	157	160	155	168
97802	146	156	150	148	169
97902	145	151	153	155	177
98002	151	157	155	149	169
98102	156	162	156	156	177
98202	151	154	151	150	180
98302	147	150	157	154	158
98402	143	154	164	154	160
98502	149	150	158	144	160
98602	135	163	161	157	172
98702	151	161	173	147	171
98802	146	159	166	150	173
98902	150	158	159	154	163
99002	146	157	164	159	166
99102	150	159	169	165	167
99202	146	159	164	150	168
99302	154	149	160	149	164
99402	145	156	159	149	167
99502	143	156	159	143	166
99602	150	159	154	144	169
99702	148	146	159	156	166
99802	149	141	157	152	173
99902	145	149	160	152	155
100000	146	141	159	143	163
